# Supplementary material for: Insulator-to-metal-like transition in thin films of a biological metal-organic framework
Source: Nat Commun. 2023 May 19;14:2857. doi: 10.1038/s41467-023-38434-4 (PMC10198987; doi:10.1038/s41467-023-38434-4)
Supplement: Supplementary file 3 — Source Data [file 41467_2023_38434_MOESM3_ESM.xlsx]

## Sheet: Figure 1a
Heating-Cooling curve of Cu(Cys)2 Thin film
Heating Cycle		Cooling Cycle
Temperature (K)	Resistance (Ω)	Temperature (K)	Resistance (Ω)
303.15	488300000000	363.15	3.37314
313.15	361880000000	353.15	4.71098
323.15	246899000000	343.15	5.4603
333.15	5.12164	333.15	6.47878
343.15	4.30219	323.15	8.83861
353.15	3.71968	313.15	166398000000
363.15	3.37314	303.15	302883000000

## Sheet: Figure 1c
Cu(Cys)2 Thin film
Number of Cycles	Resistance (Ω)
0.5	49000000000
1	9.7
1.5	42000000000
2	11.2
2.5	39000000000
3	14.3
3.5	92000000000
4	10.1
4.5	56000000000
5	16.2
5.5	26000000000
6	9.9
6.5	19000000000
7	11.8
7.5	48000000000
8	13.2
8.5	36000000000
9	12.7
9.5	27000000000
10	10.3

## Sheet: Figure 1d
Cu(Cys)2 Thin film
Time (minute)	Resistance (Ω)
0	51000000000
11	13
15	10
20	15
25	20
40	12
70	9
130	17
190	11
210	43000000000
221	11
225	15
230	9
235	12
250	14
280	18
340	14
400	16
420	79000000000

## Sheet: Figure 2a
XRD data of Cu(Cys)2 Thin film
300 K		333 K		373 K		300 K
2θ (degree)	Intensity	2θ (degree)	Intensity	2θ (degree)	Intensity	2θ (degree)	Intensity
5.0011	0.05164	5.0011	0.03589	5.0011	0.07423	5.0011	0.02785
5.0046	0.0395	5.0046	0.03072	5.0046	0.02702	5.0046	0.05358
5.008	0.0398	5.008	0.0254	5.008	0.05707	5.008	0.0376
5.0115	0.04687	5.0115	0.0222	5.0115	0.03764	5.0115	0.01705
5.0149	0.04949	5.0149	0.01232	5.0149	0.04432	5.0149	0.03349
5.0184	0.04426	5.0184	0.05277	5.0184	0.04933	5.0184	0.03653
5.0219	0.01952	5.0219	0.0403	5.0219	0.05783	5.0219	0.03577
5.0253	0.02228	5.0253	0.0219	5.0253	0.03764	5.0253	0.02633
5.0288	0.05133	5.0288	0.03269	5.0288	0.03689	5.0288	0.02329
5.0322	0.03366	5.0322	0.03026	5.0322	0.05723	5.0322	0.02633
5.0357	0.03504	5.0357	0.03969	5.0357	0.05282	5.0357	0.04094
5.0392	0.03796	5.0392	0.04015	5.0392	0.02778	5.0392	0.02922
5.0426	0.04718	5.0426	0.05672	5.0426	0.04766	5.0426	0.02877
5.0461	0.04733	5.0461	0.04136	5.0461	0.04447	5.0461	0.02253
5.0495	0.02736	5.0495	0.04501	5.0495	0.04645	5.0495	0.0344
5.053	0.04764	5.053	0.01764	5.053	0.04417	5.053	0.0239
5.0565	0.03197	5.0565	0.02114	5.0565	0.03522	5.0565	0.03257
5.0599	0.03427	5.0599	0.04227	5.0599	0.04994	5.0599	0.03501
5.0634	0.03166	5.0634	0.03619	5.0634	0.04614	5.0634	0.03516
5.0668	0.05148	5.0668	0.04805	5.0668	0.03825	5.0668	0.03805
5.0703	0.02889	5.0703	0.03452	5.0703	0.04022	5.0703	0.04049
5.0738	0.0395	5.0738	0.02798	5.0738	0.05631	5.0738	0.03744
5.0772	0.01844	5.0772	0.03057	5.0772	0.03415	5.0772	0.02694
5.0807	0.03535	5.0807	0.0406	5.0807	0.05677	5.0807	0.02938
5.0842	0.04134	5.0842	0.03528	5.0842	0.04842	5.0842	0.03151
5.0876	0.04411	5.0876	0.02494	5.0876	0.04918	5.0876	0.03805
5.0911	0.03673	5.0911	0.01217	5.0911	0.05161	5.0911	0.04003
5.0945	0.04764	5.0945	0.03954	5.0945	0.04053	5.0945	0.04901
5.098	0.04595	5.098	0.04653	5.098	0.04842	5.098	0.04779
5.1015	0.03903	5.1015	0.02585	5.1015	0.04174	5.1015	0.03683
5.1049	0.0335	5.1049	0.01369	5.1049	0.05389	5.1049	0.03668
5.1084	0.04902	5.1084	0.02783	5.1084	0.0551	5.1084	0.02618
5.1118	0.03519	5.1118	0.02661	5.1118	0.03825	5.1118	0.02968
5.1153	0.03519	5.1153	0.04836	5.1153	0.0639	5.1153	0.02831
5.1188	0.02951	5.1188	0.03391	5.1188	0.02838	5.1188	0.05814
5.1222	0.04718	5.1222	0.02722	5.1222	0.0507	5.1222	0.04399
5.1257	0.03104	5.1257	0.03254	5.1257	0.05055	5.1257	0.05068
5.1291	0.06839	5.1291	0.03087	5.1291	0.04022	5.1291	0.03333
5.1326	0.02597	5.1326	0.03756	5.1326	0.03506	5.1326	0.03425
5.1361	0.04242	5.1361	0.0365	5.1361	0.03127	5.1361	0.02161
5.1395	0.04887	5.1395	0.05094	5.1395	0.034	5.1395	0.02374
5.143	0.03366	5.143	0.04623	5.143	0.03962	5.143	0.04292
5.1464	0.02689	5.1464	0.03802	5.1464	0.0507	5.1464	0.03927
5.1499	0.04826	5.1499	0.03954	5.1499	0.04827	5.1499	0.03775
5.1534	0.01998	5.1534	0.04121	5.1534	0.04007	5.1534	0.03744
5.1568	0.03827	5.1568	0.04364	5.1568	0.04356	5.1568	0.0484
5.1603	0.03565	5.1603	0.03072	5.1603	0.03871	5.1603	0.03288
5.1637	0.05194	5.1637	0.03057	5.1637	0.03233	5.1637	0.03683
5.1672	0.05179	5.1672	0.03954	5.1672	0.04569	5.1672	0.04125
5.1707	0.03642	5.1707	0.02494	5.1707	0.05115	5.1707	0.04033
5.1741	0.05517	5.1741	0.04273	5.1741	0.05206	5.1741	0.05921
5.1776	0.05394	5.1776	0.026	5.1776	0.05222	5.1776	0.0414
5.181	0.05963	5.181	0.03254	5.181	0.06421	5.181	0.04901
5.1845	0.03489	5.1845	0.04364	5.1845	0.06451	5.1845	0.04079
5.188	0.04626	5.188	0.04258	5.188	0.0425	5.188	0.02953
5.1914	0.02582	5.1914	0.04319	5.1914	0.06967	5.1914	0.02922
5.1949	0.0418	5.1949	0.02555	5.1949	0.03962	5.1949	0.02344
5.1983	0.03442	5.1983	0.05855	5.1983	0.06163	5.1983	0.02527
5.2018	0.03381	5.2018	0.02965	5.2018	0.04235	5.2018	0.03866
5.2053	0.04288	5.2053	0.04182	5.2053	0.0554	5.2053	0.03212
5.2087	0.04288	5.2087	0.03133	5.2087	0.03916	5.2087	0.04612
5.2122	0.07561	5.2122	0.04745	5.2122	0.03719	5.2122	0.04825
5.2156	0.04395	5.2156	0.03878	5.2156	0.05267	5.2156	0.04125
5.2191	0.02966	5.2191	0.04288	5.2191	0.05434	5.2191	0.0376
5.2226	0.0584	5.2226	0.01414	5.2226	0.05783	5.2226	0.03044
5.226	0.04411	5.226	0.03528	5.226	0.068	5.226	0.04003
5.2295	0.04349	5.2295	0.03148	5.2295	0.0378	5.2295	0.03151
5.2329	0.03212	5.2329	0.03999	5.2329	0.07392	5.2329	0.03181
5.2364	0.05071	5.2364	0.05368	5.2364	0.04432	5.2364	0.04186
5.2399	0.05456	5.2399	0.02661	5.2399	0.04645	5.2399	0.05312
5.2433	0.0249	5.2433	0.0365	5.2433	0.04736	5.2433	0.03866
5.2468	0.04487	5.2468	0.05596	5.2468	0.05798	5.2468	0.03257
5.2502	0.04057	5.2502	0.03726	5.2502	0.05723	5.2502	0.03912
5.2537	0.04856	5.2537	0.02159	5.2537	0.04736	5.2537	0.0417
5.2572	0.0272	5.2572	0.0441	5.2572	0.04903	5.2572	0.05282
5.2606	0.07699	5.2606	0.03756	5.2606	0.03719	5.2606	0.04155
5.2641	0.03304	5.2641	0.04577	5.2641	0.04022	5.2641	0.04627
5.2675	0.05563	5.2675	0.04973	5.2675	0.05753	5.2675	0.0379
5.271	0.05363	5.271	0.04547	5.271	0.03218	5.271	0.03303
5.2745	0.05655	5.2745	0.04547	5.2745	0.05298	5.2745	0.04247
5.2779	0.03304	5.2779	0.02874	5.2779	0.05829	5.2779	0.03318
5.2814	0.04487	5.2814	0.03026	5.2814	0.04933	5.2814	0.05175
5.2848	0.04979	5.2848	0.03452	5.2848	0.04523	5.2848	0.05342
5.2883	0.04411	5.2883	0.05322	5.2883	0.05328	5.2883	0.03988
5.2918	0.067	5.2918	0.04532	5.2918	0.04569	5.2918	0.03866
5.2952	0.04272	5.2952	0.04942	5.2952	0.0422	5.2952	0.04049
5.2987	0.06562	5.2987	0.03786	5.2987	0.05191	5.2987	0.04916
5.3021	0.03796	5.3021	0.05079	5.3021	0.05556	5.3021	0.03227
5.3056	0.0541	5.3056	0.04045	5.3056	0.05449	5.3056	0.03272
5.3091	0.05041	5.3091	0.05064	5.3091	0.05449	5.3091	0.04003
5.3125	0.04073	5.3125	0.03984	5.3125	0.05237	5.3125	0.04521
5.316	0.04964	5.316	0.04486	5.316	0.05631	5.316	0.03227
5.3194	0.03965	5.3194	0.0403	5.3194	0.06223	5.3194	0.05708
5.3229	0.03381	5.3229	0.02159	5.3229	0.0507	5.3229	0.03455
5.3264	0.06839	5.3264	0.05018	5.3264	0.05206	5.3264	0.04734
5.3298	0.0332	5.3298	0.02099	5.3298	0.04447	5.3298	0.01629
5.3333	0.02059	5.3333	0.03178	5.3333	0.04463	5.3333	0.04825
5.3367	0.05778	5.3367	0.04897	5.3367	0.04675	5.3367	0.05251
5.3402	0.05763	5.3402	0.04821	5.3402	0.05313	5.3402	0.03744
5.3437	0.04979	5.3437	0.03102	5.3437	0.06041	5.3437	0.0414
5.3471	0.05394	5.3471	0.02722	5.3471	0.05191	5.3471	0.05358
5.3506	0.04534	5.3506	0.03802	5.3506	0.04523	5.3506	0.02938
5.354	0.05471	5.354	0.02737	5.354	0.0507	5.354	0.04201
5.3575	0.05517	5.3575	0.0549	5.3575	0.05525	5.3575	0.0586
5.361	0.04549	5.361	0.04608	5.361	0.04387	5.361	0.04962
5.3644	0.06224	5.3644	0.03467	5.3644	0.07939	5.3644	0.02207
5.3679	0.05886	5.3679	0.04136	5.3679	0.04948	5.3679	0.04764
5.3713	0.0395	5.3713	0.05079	5.3713	0.05723	5.3713	0.05251
5.3748	0.04349	5.3748	0.02981	5.3748	0.05905	5.3748	0.04627
5.3783	0.02889	5.3783	0.0444	5.3783	0.03977	5.3783	0.05723
5.3817	0.04764	5.3817	0.05779	5.3817	0.04523	5.3817	0.05814
5.3852	0.03458	5.3852	0.04897	5.3852	0.0507	5.3852	0.02846
5.3886	0.07623	5.3886	0.0549	5.3886	0.0425	5.3886	0.04718
5.3921	0.03089	5.3921	0.04668	5.3921	0.04022	5.3921	0.04901
5.3956	0.03765	5.3956	0.03665	5.3956	0.05768	5.3956	0.0347
5.399	0.05287	5.399	0.05459	5.399	0.05222	5.399	0.04916
5.4025	0.04933	5.4025	0.05079	5.4025	0.04053	5.4025	0.0516
5.4059	0.03504	5.4059	0.02403	5.4059	0.06208	5.4059	0.04703
5.4094	0.04534	5.4094	0.04577	5.4094	0.05707	5.4094	0.03425
5.4129	0.07177	5.4129	0.04836	5.4129	0.05176	5.4129	0.04505
5.4163	0.05932	5.4163	0.03574	5.4163	0.04508	5.4163	0.03592
5.4198	0.04242	5.4198	0.02403	5.4198	0.02838	5.4198	0.04627
5.4232	0.04902	5.4232	0.04319	5.4232	0.04569	5.4232	0.03059
5.4267	0.04242	5.4267	0.05064	5.4267	0.05616	5.4267	0.05099
5.4302	0.03765	5.4302	0.033	5.4302	0.05844	5.4302	0.04581
5.4336	0.05056	5.4336	0.05186	5.4336	0.06299	5.4336	0.04262
5.4371	0.04395	5.4371	0.05186	5.4371	0.04872	5.4371	0.06073
5.4405	0.04657	5.4405	0.03878	5.4405	0.0381	5.4405	0.03714
5.444	0.04472	5.444	0.04243	5.444	0.05328	5.444	0.03805
5.4475	0.05179	5.4475	0.05231	5.4475	0.05039	5.4475	0.05221
5.4509	0.04272	5.4509	0.0368	5.4509	0.04918	5.4509	0.04992
5.4544	0.04995	5.4544	0.04684	5.4544	0.04022	5.4544	0.05023
5.4579	0.03289	5.4579	0.03589	5.4579	0.06072	5.4579	0.04779
5.4613	0.05533	5.4613	0.04288	5.4613	0.05085	5.4613	0.06377
5.4648	0.05917	5.4648	0.04699	5.4648	0.04964	5.4648	0.02922
5.4682	0.03873	5.4682	0.04167	5.4682	0.05889	5.4682	0.0379
5.4717	0.04657	5.4717	0.0444	5.4717	0.04706	5.4717	0.04825
5.4752	0.03227	5.4752	0.0479	5.4752	0.04645	5.4752	0.06058
5.4786	0.04395	5.4786	0.04456	5.4786	0.05298	5.4786	0.05145
5.4821	0.05194	5.4821	0.06509	5.4821	0.03658	5.4821	0.05875
5.4855	0.02736	5.4855	0.02661	5.4855	0.04766	5.4855	0.0379
5.489	0.02152	5.489	0.03908	5.489	0.0554	5.489	0.05495
5.4925	0.04288	5.4925	0.0365	5.4925	0.04933	5.4925	0.04658
5.4959	0.06408	5.4959	0.04243	5.4959	0.03051	5.4959	0.04992
5.4994	0.05256	5.4994	0.05611	5.4994	0.06451	5.4994	0.0519
5.5028	0.04303	5.5028	0.06387	5.5028	0.04402	5.5028	0.05129
5.5063	0.0355	5.5063	0.04395	5.5063	0.04888	5.5063	0.05464
5.5098	0.02782	5.5098	0.03193	5.5098	0.06102	5.5098	0.04977
5.5132	0.04257	5.5132	0.05353	5.5132	0.04736	5.5132	0.04429
5.5167	0.03366	5.5167	0.04121	5.5167	0.04114	5.5167	0.04262
5.5201	0.02321	5.5201	0.04121	5.5201	0.04736	5.5201	0.05495
5.5236	0.06024	5.5236	0.05535	5.5236	0.04614	5.5236	0.03973
5.5271	0.04795	5.5271	0.03117	5.5271	0.05814	5.5271	0.04916
5.5305	0.03243	5.5305	0.02905	5.5305	0.0633	5.5305	0.03379
5.534	0.03396	5.534	0.04775	5.534	0.05495	5.534	0.05373
5.5374	0.03519	5.5374	0.03817	5.5374	0.05115	5.5374	0.03531
5.5409	0.05456	5.5409	0.04212	5.5409	0.04493	5.5409	0.05053
5.5444	0.04119	5.5444	0.04319	5.5444	0.04781	5.5444	0.06347
5.5478	0.0461	5.5478	0.04471	5.5478	0.04888	5.5478	0.04764
5.5513	0.04795	5.5513	0.01703	5.5513	0.05115	5.5513	0.03379
5.5547	0.02367	5.5547	0.0444	5.5547	0.05024	5.5547	0.06347
5.5582	0.05517	5.5582	0.03269	5.5582	0.05176	5.5582	0.07291
5.5617	0.04503	5.5617	0.02798	5.5617	0.0551	5.5617	0.04612
5.5651	0.05025	5.5651	0.03452	5.5651	0.04645	5.5651	0.05099
5.5686	0.0584	5.5686	0.0438	5.5686	0.05222	5.5686	0.02816
5.572	0.04288	5.572	0.03574	5.572	0.0337	5.572	0.03912
5.5755	0.05456	5.5755	0.04897	5.5755	0.04751	5.5755	0.0379
5.579	0.0627	5.579	0.03969	5.579	0.04098	5.579	0.03851
5.5824	0.02981	5.5824	0.02448	5.5824	0.05616	5.5824	0.02192
5.5859	0.02367	5.5859	0.04091	5.5859	0.05009	5.5859	0.0414
5.5893	0.02029	5.5893	0.04471	5.5893	0.04478	5.5893	0.02496
5.5928	0.03934	5.5928	0.01673	5.5928	0.04569	5.5928	0.03562
5.5963	0.0481	5.5963	0.04668	5.5963	0.05237	5.5963	0.03501
5.5997	0.03996	5.5997	0.03269	5.5997	0.05358	5.5997	0.03349
5.6032	0.04657	5.6032	0.0371	5.6032	0.03476	5.6032	0.04749
5.6066	0.04119	5.6066	0.04729	5.6066	0.04022	5.6066	0.05373
5.6101	0.01276	5.6101	0.05353	5.6101	0.0466	5.6101	0.05464
5.6136	0.05717	5.6136	0.03665	5.6136	0.03446	5.6136	0.05145
5.617	0.04242	5.617	0.05201	5.617	0.04235	5.617	0.0312
5.6205	0.04073	5.6205	0.05018	5.6205	0.02383	5.6205	0.05266
5.6239	0.03166	5.6239	0.03802	5.6239	0.03658	5.6239	0.04444
5.6274	0.0315	5.6274	0.04151	5.6274	0.03855	5.6274	0.03318
5.6309	0.03442	5.6309	0.03011	5.6309	0.04842	5.6309	0.04749
5.6343	0.03704	5.6343	0.0254	5.6343	0.05328	5.6343	0.03151
5.6378	0.04165	5.6378	0.01658	5.6378	0.04797	5.6378	0.02907
5.6412	0.03427	5.6412	0.0333	5.6412	0.04842	5.6412	0.05053
5.6447	0.04718	5.6447	0.0368	5.6447	0.02383	5.6447	0.04414
5.6482	0.0315	5.6482	0.03528	5.6482	0.06072	5.6482	0.04003
5.6516	0.04518	5.6516	0.033	5.6516	0.04797	5.6516	0.03486
5.6551	0.03381	5.6551	0.03558	5.6551	0.05434	5.6551	0.04277
5.6585	0.03227	5.6585	0.03269	5.6585	0.03309	5.6585	0.00624
5.662	0.01875	5.662	0.04151	5.662	0.03279	5.662	0.04977
5.6655	0.03335	5.6655	0.02783	5.6655	0.04372	5.6655	0.02359
5.6689	0.05056	5.6689	0.03437	5.6689	0.03309	5.6689	0.04079
5.6724	0.03335	5.6724	0.0406	5.6724	0.03324	5.6724	0.03349
5.6758	0.0335	5.6758	0.03589	5.6758	0.03021	5.6758	0.03607
5.6793	0.03458	5.6793	0.0219	5.6793	0.03931	5.6793	0.04292
5.6828	0.03304	5.6828	0.04714	5.6828	0.05905	5.6828	0.02435
5.6862	0.04672	5.6862	0.04212	5.6862	0.03947	5.6862	0.04094
5.6897	0.0315	5.6897	0.04942	5.6897	0.05965	5.6897	0.05967
5.6931	0.04902	5.6931	0.03741	5.6931	0.03582	5.6931	0.05266
5.6966	0.02812	5.6966	0.02433	5.6966	0.04447	5.6966	0.03394
5.7001	0.03243	5.7001	0.03361	5.7001	0.04827	5.7001	0.04018
5.7035	0.04856	5.7035	0.03634	5.7035	0.03461	5.7035	0.03744
5.707	0.03458	5.707	0.04471	5.707	0.06345	5.707	0.03668
5.7104	0.02782	5.7104	0.03041	5.7104	0.05131	5.7104	0.02801
5.7139	0.04564	5.7139	0.0444	5.7139	0.02975	5.7139	0.03851
5.7174	0.04365	5.7174	0.02433	5.7174	0.02778	5.7174	0.04125
5.7208	0.03396	5.7208	0.04577	5.7208	0.03643	5.7208	0.05266
5.7243	0.04779	5.7243	0.02144	5.7243	0.03931	5.7243	0.06104
5.7277	0.02582	5.7277	0.03422	5.7277	0.04189	5.7277	0.04003
5.7312	0.05071	5.7312	0.02494	5.7312	0.0378	5.7312	0.03288
5.7347	0.03381	5.7347	0.05094	5.7347	0.04751	5.7347	0.00685
5.7381	0.04226	5.7381	0.04516	5.7381	0.04675	5.7381	0.03836
5.7416	0.02444	5.7416	0.01734	5.7416	0.04189	5.7416	0.02131
5.745	0.04011	5.745	0.02403	5.745	0.03172	5.745	0.04307
5.7485	0.01199	5.7485	0.02053	5.7485	0.05131	5.7485	0.02679
5.752	0.04657	5.752	0.02737	5.752	0.03628	5.752	0.02831
5.7554	0.05533	5.7554	0.03741	5.7554	0.03734	5.7554	0.03653
5.7589	0.03996	5.7589	0.04988	5.7589	0.04341	5.7589	0.02968
5.7623	0.02997	5.7623	0.04212	5.7623	0.05419	5.7623	0.05571
5.7658	0.02951	5.7658	0.03163	5.7658	0.05798	5.7658	0.04155
5.7693	0.03135	5.7693	0.03422	5.7693	0.0422	5.7693	0.0379
5.7727	0.03104	5.7727	0.01429	5.7727	0.02216	5.7727	0.04581
5.7762	0.03996	5.7762	0.04547	5.7762	0.04888	5.7762	0.04505
5.7796	0.0332	5.7796	0.02828	5.7796	0.0422	5.7796	0.06271
5.7831	0.03811	5.7831	0.03726	5.7831	0.04599	5.7831	0.03607
5.7866	0.03627	5.7866	0.03209	5.7866	0.03506	5.7866	0.0312
5.79	0.02782	5.79	0.03467	5.79	0.03127	5.79	0.04612
5.7935	0.02628	5.7935	0.03315	5.7935	0.04159	5.7935	0.03775
5.7969	0.04657	5.7969	0.02981	5.7969	0.02838	5.7969	0.03836
5.8004	0.03627	5.8004	0.03087	5.8004	0.02338	5.8004	0.02344
5.8039	0.04795	5.8039	0.03574	5.8039	0.05525	5.8039	0.02648
5.8073	0.04426	5.8073	0.03665	5.8073	0.04326	5.8073	0.04597
5.8108	0.03888	5.8108	0.0444	5.8108	0.03127	5.8108	0.05099
5.8142	0.02044	5.8142	0.03756	5.8142	0.03931	5.8142	0.03744
5.8177	0.05379	5.8177	0.03406	5.8177	0.04523	5.8177	0.05434
5.8212	0.0438	5.8212	0.03969	5.8212	0.03628	5.8212	0.04658
5.8246	0.02536	5.8246	0.04304	5.8246	0.02975	5.8246	0.03349
5.8281	0.04487	5.8281	0.04121	5.8281	0.03719	5.8281	0.0411
5.8315	0.0272	5.8315	0.03695	5.8315	0.03977	5.8315	0.04718
5.835	0.02044	5.835	0.02068	5.835	0.04083	5.835	0.03866
5.8385	0.04933	5.8385	0.01688	5.8385	0.05009	5.8385	0.03775
5.8419	0.05363	5.8419	0.033	5.8419	0.03294	5.8419	0.0379
5.8454	0.03658	5.8454	0.04501	5.8454	0.04447	5.8454	0.03851
5.8489	0.04134	5.8489	0.02418	5.8489	0.03385	5.8489	0.04399
5.8523	0.03396	5.8523	0.02159	5.8523	0.03005	5.8523	0.02877
5.8558	0.03965	5.8558	0.03437	5.8558	0.04038	5.8558	0.03714
5.8592	0.03903	5.8592	0.05703	5.8592	0.05631	5.8592	0.03683
5.8627	0.02274	5.8627	0.02676	5.8627	0.02247	5.8627	0.04612
5.8662	0.02459	5.8662	0.03832	5.8662	0.03051	5.8662	0.03227
5.8696	0.03642	5.8696	0.05018	5.8696	0.0425	5.8696	0.03607
5.8731	0.04687	5.8731	0.04182	5.8731	0.0469	5.8731	0.03029
5.8765	0.02321	5.8765	0.03589	5.8765	0.05085	5.8765	0.0312
5.88	0.01829	5.88	0.03452	5.88	0.05601	5.88	0.03151
5.8835	0.02167	5.8835	0.0257	5.8835	0.0469	5.8835	0.03699
5.8869	0.03781	5.8869	0.007	5.8869	0.03051	5.8869	0.02237
5.8904	0.03442	5.8904	0.03482	5.8904	0.04523	5.8904	0.02177
5.8938	0.03074	5.8938	0.02023	5.8938	0.04265	5.8938	0.06332
5.8973	0.03673	5.8973	0.05049	5.8973	0.03689	5.8973	0.03333
5.9008	0.04195	5.9008	0.03269	5.9008	0.03142	5.9008	0.03592
5.9042	0.02321	5.9042	0.03269	5.9042	0.06466	5.9042	0.0242
5.9077	0.02828	5.9077	0.03102	5.9077	0.0551	5.9077	0.04627
5.9111	0.03581	5.9111	0.03406	5.9111	0.04554	5.9111	0.03927
5.9146	0.04472	5.9146	0.03224	5.9146	0.05024	5.9146	0.03425
5.9181	0.0315	5.9181	0.02813	5.9181	0.03491	5.9181	0.03866
5.9215	0.04272	5.9215	0.0406	5.9215	0.04766	5.9215	0.04658
5.925	0.03273	5.925	0.03847	5.925	0.04599	5.925	0.03942
5.9284	0.04826	5.9284	0.02311	5.9284	0.04964	5.9284	0.03181
5.9319	0.02628	5.9319	0.04304	5.9319	0.04114	5.9319	0.05023
5.9354	0.04149	5.9354	0.0181	5.9354	0.02459	5.9354	0.03623
5.9388	0.02643	5.9388	0.04516	5.9388	0.0378	5.9388	0.04795
5.9423	0.02966	5.9423	0.05003	5.9423	0.06937	5.9423	0.05632
5.9457	0.04441	5.9457	0.03634	5.9457	0.03355	5.9457	0.04064
5.9492	0.01076	5.9492	0.01794	5.9492	0.0343	5.9492	0.03166
5.9527	0.05333	5.9527	0.0219	5.9527	0.0299	5.9527	0.0449
5.9561	0.05563	5.9561	0.02053	5.9561	0.04964	5.9561	0.04597
5.9596	0.03842	5.9596	0.03498	5.9596	0.04781	5.9596	0.01811
5.963	0.03012	5.963	0.04425	5.963	0.02884	5.963	0.03181
5.9665	0.03258	5.9665	0.03345	5.9665	0.03719	5.9665	0.03303
5.97	0.04872	5.97	0.04927	5.97	0.04781	5.97	0.03607
5.9734	0.04995	5.9734	0.03087	5.9734	0.03734	5.9734	0.03242
5.9769	0.0438	5.9769	0.02935	5.9769	0.05131	5.9769	0.04886
5.9803	0.05071	5.9803	0.02996	5.9803	0.03066	5.9803	0.04064
5.9838	0.04134	5.9838	0.02859	5.9838	0.05373	5.9838	0.03683
5.9873	0.04949	5.9873	0.03589	5.9873	0.03506	5.9873	0.02922
5.9907	0.02705	5.9907	0.02205	5.9907	0.03506	5.9907	0.03851
5.9942	0.04211	5.9942	0.0365	5.9942	0.04265	5.9942	0.04444
5.9976	0.04841	5.9976	0.03467	5.9976	0.04159	5.9976	0.05205
6.0011	0.03197	6.0011	0.03193	6.0011	0.04402	6.0011	0.04855
6.0046	0.03227	6.0046	0.04805	6.0046	0.04569	6.0046	0.03805
6.008	0.04318	6.008	0.03011	6.008	0.03977	6.008	0.0344
6.0115	0.02044	6.0115	0.0368	6.0115	0.02702	6.0115	0.05419
6.0149	0.04149	6.0149	0.03041	6.0149	0.02398	6.0149	0.04718
6.0184	0.03842	6.0184	0.03756	6.0184	0.03704	6.0184	0.04475
6.0219	0.03596	6.0219	0.02676	6.0219	0.0551	6.0219	0.04916
6.0253	0.05717	6.0253	0.04304	6.0253	0.04463	6.0253	0.02664
6.0288	0.02582	6.0288	0.0514	6.0288	0.0337	6.0288	0.02146
6.0322	0.04165	6.0322	0.04182	6.0322	0.03552	6.0322	0.03607
6.0357	0.03028	6.0357	0.03361	6.0357	0.06421	6.0357	0.03318
6.0392	0.02397	6.0392	0.02676	6.0392	0.02702	6.0392	0.02877
6.0426	0.02858	6.0426	0.02768	6.0426	0.04129	6.0426	0.04734
6.0461	0.02981	6.0461	0.02068	6.0461	0.05495	6.0461	0.04658
6.0495	0.0355	6.0495	0.01901	6.0495	0.04432	6.0495	0.03425
6.053	0.04334	6.053	0.03178	6.053	0.03931	6.053	0.03927
6.0565	0.04826	6.0565	0.04501	6.0565	0.04721	6.0565	0.02785
6.0599	0.04042	6.0599	0.02752	6.0599	0.06011	6.0599	0.04703
6.0634	0.0252	6.0634	0.02099	6.0634	0.06254	6.0634	0.05708
6.0668	0.04026	6.0668	0.03011	6.0668	0.04463	6.0668	0.03075
6.0703	0.03212	6.0703	0.03863	6.0703	0.04599	6.0703	0.04353
6.0738	0.04272	6.0738	0.0371	6.0738	0.04797	6.0738	0.0382
6.0772	0.02566	6.0772	0.04471	6.0772	0.04402	6.0772	0.05099
6.0807	0.01921	6.0807	0.03148	6.0807	0.05373	6.0807	0.03881
6.0841	0.03827	6.0841	0.03209	6.0841	0.034	6.0841	0.05297
6.0876	0.01783	6.0876	0.03741	6.0876	0.02019	6.0876	0.03257
6.0911	0.02582	6.0911	0.02874	6.0911	0.02823	6.0911	0.0309
6.0945	0.03258	6.0945	0.02646	6.0945	0.06375	6.0945	0.03029
6.098	0.03458	6.098	0.02905	6.098	0.04417	6.098	0.03349
6.1014	0.0355	6.1014	0.03558	6.1014	0.05131	6.1014	0.04566
6.1049	0.0418	6.1049	0.02859	6.1049	0.04205	6.1049	0.03029
6.1084	0.03535	6.1084	0.0219	6.1084	0.04493	6.1084	0.0347
6.1118	0.03658	6.1118	0.0368	6.1118	0.05328	6.1118	0.02116
6.1153	0.00953	6.1153	0.03939	6.1153	0.05206	6.1153	0.02588
6.1187	0.04733	6.1187	0.02296	6.1187	0.04022	6.1187	0.04795
6.1222	0.01952	6.1222	0.02023	6.1222	0.04235	6.1222	0.02511
6.1257	0.02751	6.1257	0.03422	6.1257	0.04569	6.1257	0.04901
6.1291	0.02075	6.1291	0.02251	6.1291	0.02793	6.1291	0.02831
6.1326	0.03335	6.1326	0.0371	6.1326	0.0595	6.1326	0.03623
6.136	0.02167	6.136	0.01855	6.136	0.04447	6.136	0.04642
6.1395	0.02674	6.1395	0.02235	6.1395	0.03552	6.1395	0.04581
6.143	0.03135	6.143	0.03209	6.143	0.02641	6.143	0.04384
6.1464	0.03412	6.1464	0.02905	6.1464	0.0548	6.1464	0.04125
6.1499	0.03442	6.1499	0.03269	6.1499	0.03218	6.1499	0.01826
6.1533	0.02751	6.1533	0.02281	6.1533	0.0554	6.1533	0.02253
6.1568	0.04242	6.1568	0.02707	6.1568	0.02838	6.1568	0.04018
6.1603	0.02613	6.1603	0.02555	6.1603	0.04053	6.1603	0.03912
6.1637	0.01598	6.1637	0.01293	6.1637	0.03886	6.1637	0.04307
6.1672	0.04795	6.1672	0.03285	6.1672	0.03901	6.1672	0.0277
6.1706	0.04272	6.1706	0.0222	6.1706	0.04645	6.1706	0.03455
6.1741	0.04211	6.1741	0.03604	6.1741	0.04872	6.1741	0.02846
6.1776	0.03366	6.1776	0.03908	6.1776	0.04129	6.1776	0.03151
6.181	0.03396	6.181	0.03315	6.181	0.03901	6.181	0.04536
6.1845	0.04411	6.1845	0.0406	6.1845	0.0299	6.1845	0.04779
6.1879	0.03028	6.1879	0.02828	6.1879	0.04508	6.1879	0.0417
6.1914	0.03135	6.1914	0.02053	6.1914	0.03461	6.1914	0.04764
6.1949	0.03012	6.1949	0.0257	6.1949	0.05647	6.1949	0.03546
6.1983	0.0292	6.1983	0.04395	6.1983	0.05981	6.1983	0.0175
6.2018	0.02812	6.2018	0.03178	6.2018	0.0466	6.2018	0.0242
6.2052	0.0292	6.2052	0.02311	6.2052	0.04326	6.2052	0.0379
6.2087	0.05133	6.2087	0.03163	6.2087	0.03689	6.2087	0.04718
6.2122	0.02029	6.2122	0.03467	6.2122	0.04933	6.2122	0.02998
6.2156	0.06132	6.2156	0.03954	6.2156	0.04235	6.2156	0.03927
6.2191	0.01936	6.2191	0.01475	6.2191	0.02945	6.2191	0.01355
6.2225	0.02643	6.2225	0.03923	6.2225	0.02231	6.2225	0.03349
6.226	0.04134	6.226	0.02707	6.226	0.02459	6.226	0.03196
6.2295	0.03642	6.2295	0.026	6.2295	0.02656	6.2295	0.03516
6.2329	0.00676	6.2329	0.02737	6.2329	0.03567	6.2329	0.0653
6.2364	0.03243	6.2364	0.01825	6.2364	0.04326	6.2364	0.05266
6.2399	0.01229	6.2399	0.03406	6.2399	0.03339	6.2399	0.04186
6.2433	0.03058	6.2433	0.03269	6.2433	0.04569	6.2433	0.04231
6.2468	0.04564	6.2468	0.02707	6.2468	0.04205	6.2468	0.03272
6.2502	0.0335	6.2502	0.04501	6.2502	0.03992	6.2502	0.04292
6.2537	0.04195	6.2537	0.00593	6.2537	0.03415	6.2537	0.02451
6.2572	0.03012	6.2572	0.05003	6.2572	0.03704	6.2572	0.02481
6.2606	0.03673	6.2606	0.03087	6.2606	0.03886	6.2606	0.05312
6.2641	0.03135	6.2641	0.02479	6.2641	0.03157	6.2641	0.02131
6.2675	0.02136	6.2675	0.03406	6.2675	0.02641	6.2675	0.04597
6.271	0.03658	6.271	0.04075	6.271	0.03734	6.271	0.02192
6.2745	0.03903	6.2745	0.02935	6.2745	0.04098	6.2745	0.05738
6.2779	0.02244	6.2779	0.03224	6.2779	0.03582	6.2779	0.03973
6.2814	0.03934	6.2814	0.0222	6.2814	0.05495	6.2814	0.03257
6.2848	0.01998	6.2848	0.02844	6.2848	0.0381	6.2848	0.04429
6.2883	0.0335	6.2883	0.02007	6.2883	0.05768	6.2883	0.03805
6.2918	0.02782	6.2918	0.04182	6.2918	0.03855	6.2918	0.04597
6.2952	0.03581	6.2952	0.03786	6.2952	0.0507	6.2952	0.01963
6.2987	0.04979	6.2987	0.02935	6.2987	0.04614	6.2987	0.03501
6.3021	0.03473	6.3021	0.03102	6.3021	0.0548	6.3021	0.04429
6.3056	0.01598	6.3056	0.02752	6.3056	0.03947	6.3056	0.0382
6.3091	0.03688	6.3091	0.02646	6.3091	0.01867	6.3091	0.03577
6.3125	0.03734	6.3125	0.02403	6.3125	0.04387	6.3125	0.0382
6.316	0.01306	6.316	0.02114	6.316	0.04903	6.316	0.04521
6.3194	0.03627	6.3194	0.02114	6.3194	0.04432	6.3194	0.03257
6.3229	0.04795	6.3229	0.02464	6.3229	0.04706	6.3229	0.0376
6.3264	0.02367	6.3264	0.03376	6.3264	0.0554	6.3264	0.02192
6.3298	0.03811	6.3298	0.01217	6.3298	0.04599	6.3298	0.02953
6.3333	0.03611	6.3333	0.05596	6.3333	0.03142	6.3333	0.02588
6.3367	0.03611	6.3367	0.02342	6.3367	0.03036	6.3367	0.03059
6.3402	0.02536	6.3402	0.04334	6.3402	0.04007	6.3402	0.04932
6.3437	0.03704	6.3437	0.03604	6.3437	0.03112	6.3437	0.01933
6.3471	0.04257	6.3471	0.03528	6.3471	0.03233	6.3471	0.04247
6.3506	0.04964	6.3506	0.0108	6.3506	0.04356	6.3506	0.04916
6.354	0.04134	6.354	0.02844	6.354	0.04326	6.354	0.04049
6.3575	0.03857	6.3575	0.02418	6.3575	0.03962	6.3575	0.04353
6.361	0.03658	6.361	0.04015	6.361	0.02262	6.361	0.03546
6.3644	0.02766	6.3644	0.03102	6.3644	0.03704	6.3644	0.04962
6.3679	0.03289	6.3679	0.0368	6.3679	0.0469	6.3679	0.02892
6.3713	0.01982	6.3713	0.04106	6.3713	0.0384	6.3713	0.03257
6.3748	0.04749	6.3748	0.04106	6.3748	0.03597	6.3748	0.03455
6.3783	0.01875	6.3783	0.03467	6.3783	0.0299	6.3783	0.03181
6.3817	0.05148	6.3817	0.03665	6.3817	0.03476	6.3817	0.04551
6.3852	0.04487	6.3852	0.02889	6.3852	0.04903	6.3852	0.02557
6.3886	0.0355	6.3886	0.0333	6.3886	0.02869	6.3886	0.05601
6.3921	0.04657	6.3921	0.03954	6.3921	0.03992	6.3921	0.04475
6.3956	0.03842	6.3956	0.04106	6.3956	0.02565	6.3956	0.03333
6.399	0.0647	6.399	0.03452	6.399	0.0343	6.399	0.03607
6.4025	0.03489	6.4025	0.01901	6.4025	0.04478	6.4025	0.03851
6.4059	0.04195	6.4059	0.03011	6.4059	0.0258	6.4059	0.0411
6.4094	0.00707	6.4094	0.03376	6.4094	0.03947	6.4094	0.03455
6.4129	0.05133	6.4129	0.03285	6.4129	0.03415	6.4129	0.05936
6.4163	0.02889	6.4163	0.02661	6.4163	0.03324	6.4163	0.02192
6.4198	0.05533	6.4198	0.03437	6.4198	0.04114	6.4198	0.02618
6.4232	0.04042	6.4232	0.05125	6.4232	0.0293	6.4232	0.02998
6.4267	0.02766	6.4267	0.03209	6.4267	0.04159	6.4267	0.04064
6.4302	0.03396	6.4302	0.03558	6.4302	0.03233	6.4302	0.03272
6.4336	0.03857	6.4336	0.04471	6.4336	0.05024	6.4336	0.04642
6.4371	0.04011	6.4371	0.01095	6.4371	0.0469	6.4371	0.02938
6.4405	0.04149	6.4405	0.04775	6.4405	0.05146	6.4405	0.03562
6.444	0.02935	6.444	0.03619	6.444	0.05085	6.444	0.03227
6.4475	0.02566	6.4475	0.03543	6.4475	0.02171	6.4475	0.01948
6.4509	0.02628	6.4509	0.03087	6.4509	0.03764	6.4509	0.02785
6.4544	0.03796	6.4544	0.03574	6.4544	0.03294	6.4544	0.0379
6.4578	0.03504	6.4578	0.03482	6.4578	0.04205	6.4578	0.04247
6.4613	0.03627	6.4613	0.02996	6.4613	0.05313	6.4613	0.01903
6.4648	0.0418	6.4648	0.02555	6.4648	0.03537	6.4648	0.03288
6.4682	0.04887	6.4682	0.04045	6.4682	0.02611	6.4682	0.03242
6.4717	0.04395	6.4717	0.04197	6.4717	0.04372	6.4717	0.02085
6.4751	0.01675	6.4751	0.03178	6.4751	0.05707	6.4751	0.04384
6.4786	0.04872	6.4786	0.0368	6.4786	0.03248	6.4786	0.03516
6.4821	0.03842	6.4821	0.01171	6.4821	0.03203	6.4821	0.02405
6.4855	0.0395	6.4855	0.02007	6.4855	0.02186	6.4855	0.0376
6.489	0.01398	6.489	0.04395	6.489	0.03537	6.489	0.02344
6.4924	0.03166	6.4924	0.02981	6.4924	0.04721	6.4924	0.03166
6.4959	0.02274	6.4959	0.04897	6.4959	0.04038	6.4959	0.05312
6.4994	0.04149	6.4994	0.0295	6.4994	0.04114	6.4994	0.04323
6.5028	0.04472	6.5028	0.04456	6.5028	0.03977	6.5028	0.03744
6.5063	0.0438	6.5063	0.02935	6.5063	0.03294	6.5063	0.02557
6.5097	0.03043	6.5097	0.01521	6.5097	0.04933	6.5097	0.03836
6.5132	0.03903	6.5132	0.02418	6.5132	0.02975	6.5132	0.02694
6.5167	0.03673	6.5167	0.03619	6.5167	0.03324	6.5167	0.03227
6.5201	0.03181	6.5201	0.04015	6.5201	0.04083	6.5201	0.0204
6.5236	0.02551	6.5236	0.0254	6.5236	0.03142	6.5236	0.03988
6.527	0.05886	6.527	0.04015	6.527	0.04235	6.527	0.04292
6.5305	0.02889	6.5305	0.0479	6.5305	0.05343	6.5305	0.05799
6.534	0.02858	6.534	0.02494	6.534	0.04189	6.534	0.01507
6.5374	0.05317	6.5374	0.02905	6.5374	0.03825	6.5374	0.03988
6.5409	0.05548	6.5409	0.02509	6.5409	0.04888	6.5409	0.05327
6.5443	0.03273	6.5443	0.02722	6.5443	0.06375	6.5443	0.02922
6.5478	0.04933	6.5478	0.03939	6.5478	0.03689	6.5478	0.0446
6.5513	0.04826	6.5513	0.04334	6.5513	0.04129	6.5513	0.04627
6.5547	0.04979	6.5547	0.02205	6.5547	0.03795	6.5547	0.01598
6.5582	0.04211	6.5582	0.04121	6.5582	0.05738	6.5582	0.0417
6.5616	0.0189	6.5616	0.04516	6.5616	0.03962	6.5616	0.02953
6.5651	0.0395	6.5651	0.03087	6.5651	0.03324	6.5651	0.03683
6.5686	0.02736	6.5686	0.03163	6.5686	0.04053	6.5686	0.0376
6.572	0.02812	6.572	0.01703	6.572	0.05024	6.572	0.03075
6.5755	0.03765	6.5755	0.04212	6.5755	0.05449	6.5755	0.03075
6.5789	0.01844	6.5789	0.04805	6.5789	0.02444	6.5789	0.04414
6.5824	0.01783	6.5824	0.05642	6.5824	0.05495	6.5824	0.03181
6.5859	0.04119	6.5859	0.02448	6.5859	0.03992	6.5859	0.04566
6.5893	0.02075	6.5893	0.03011	6.5893	0.03749	6.5893	0.03135
6.5928	0.03535	6.5928	0.0444	6.5928	0.03233	6.5928	0.03988
6.5962	0.0458	6.5962	0.04258	6.5962	0.03643	6.5962	0.02588
6.5997	0.02674	6.5997	0.03178	6.5997	0.05039	6.5997	0.04277
6.6032	0.01982	6.6032	0.01962	6.6032	0.05039	6.6032	0.02709
6.6066	0.04487	6.6066	0.01749	6.6066	0.02838	6.6066	0.02055
6.6101	0.02659	6.6101	0.02828	6.6101	0.02292	6.6101	0.04475
6.6136	0.05533	6.6136	0.02083	6.6136	0.04948	6.6136	0.03988
6.617	0.03089	6.617	0.04668	6.617	0.0343	6.617	0.03546
6.6205	0.03366	6.6205	0.01794	6.6205	0.03749	6.6205	0.04414
6.6239	0.03304	6.6239	0.03634	6.6239	0.05677	6.6239	0.04033
6.6274	0.04534	6.6274	0.04684	6.6274	0.0425	6.6274	0.04018
6.6309	0.0375	6.6309	0.03954	6.6309	0.02763	6.6309	0.02253
6.6343	0.03473	6.6343	0.01886	6.6343	0.05358	6.6343	0.04307
6.6378	0.05025	6.6378	0.04106	6.6378	0.04645	6.6378	0.03714
6.6412	0.02782	6.6412	0.03634	6.6412	0.03567	6.6412	0.03577
6.6447	0.04949	6.6447	0.03482	6.6447	0.03309	6.6447	0.03425
6.6482	0.06009	6.6482	0.03954	6.6482	0.03188	6.6482	0.02648
6.6516	0.01829	6.6516	0.04395	6.6516	0.03567	6.6516	0.03181
6.6551	0.04318	6.6551	0.02783	6.6551	0.02171	6.6551	0.01613
6.6585	0.03273	6.6585	0.0108	6.6585	0.01821	6.6585	0.02998
6.662	0.03535	6.662	0.03437	6.662	0.04599	6.662	0.0312
6.6655	0.05164	6.6655	0.04592	6.6655	0.04402	6.6655	0.03135
6.6689	0.0481	6.6689	0.04805	6.6689	0.03734	6.6689	0.01766
6.6724	0.04272	6.6724	0.03178	6.6724	0.0296	6.6724	0.05312
6.6758	0.03135	6.6758	0.02996	6.6758	0.02732	6.6758	0.04094
6.6793	0.03135	6.6793	0.02585	6.6793	0.03248	6.6793	0.03546
6.6828	0.03289	6.6828	0.02479	6.6828	0.03233	6.6828	0.03546
6.6862	0.04518	6.6862	0.02616	6.6862	0.03719	6.6862	0.01492
6.6897	0.04595	6.6897	0.04106	6.6897	0.03658	6.6897	0.03486
6.6931	0.03366	6.6931	0.03376	6.6931	0.02884	6.6931	0.01613
6.6966	0.01998	6.6966	0.02783	6.6966	0.06557	6.6966	0.03333
6.7001	0.0395	6.7001	0.04349	6.7001	0.04129	6.7001	0.02405
6.7035	0.01752	6.7035	0.04927	6.7035	0.05267	6.7035	0.03744
6.707	0.04703	6.707	0.03878	6.707	0.05616	6.707	0.02998
6.7104	0.03704	6.7104	0.02053	6.7104	0.01639	6.7104	0.02268
6.7139	0.03934	6.7139	0.02707	6.7139	0.03613	6.7139	0.04384
6.7174	0.02059	6.7174	0.02144	6.7174	0.03051	6.7174	0.04368
6.7208	0.03842	6.7208	0.04516	6.7208	0.03628	6.7208	0.03029
6.7243	0.02136	6.7243	0.02874	6.7243	0.03931	6.7243	0.01994
6.7277	0.04149	6.7277	0.04273	6.7277	0.051	6.7277	0.02725
6.7312	0.03212	6.7312	0.03102	6.7312	0.03628	6.7312	0.03318
6.7347	0.03796	6.7347	0.02859	6.7347	0.03324	6.7347	0.02207
6.7381	0.02905	6.7381	0.0254	6.7381	0.01867	6.7381	0.03333
6.7416	0.03212	6.7416	0.04136	6.7416	0.03036	6.7416	0.02846
6.745	0.02782	6.745	0.04304	6.745	0.03719	6.745	0.03988
6.7485	0.03074	6.7485	0.04075	6.7485	0.03066	6.7485	0.04018
6.752	0.02843	6.752	0.04319	6.752	0.04599	6.752	0.02831
6.7554	0.03873	6.7554	0.04486	6.7554	0.0343	6.7554	0.03196
6.7589	0.04518	6.7589	0.04273	6.7589	0.01988	6.7589	0.03014
6.7623	0.04564	6.7623	0.03452	6.7623	0.05176	6.7623	0.02679
6.7658	0.04733	6.7658	0.04364	6.7658	0.03947	6.7658	0.03075
6.7693	0.04349	6.7693	0.02813	6.7693	0.03962	6.7693	0.02359
6.7727	0.03012	6.7727	0.02965	6.7727	0.05798	6.7727	0.03592
6.7762	0.02705	6.7762	0.02737	6.7762	0.02854	6.7762	0.03714
6.7796	0.02766	6.7796	0.03665	6.7796	0.0252	6.7796	0.02055
6.7831	0.02858	6.7831	0.04988	6.7831	0.03764	6.7831	0.03014
6.7866	0.02059	6.7866	0.03102	6.7866	0.03218	6.7866	0.0274
6.79	0.01767	6.79	0.03467	6.79	0.03613	6.79	0.02588
6.7935	0.03611	6.7935	0.02874	6.7935	0.0343	6.7935	0.01537
6.7969	0.02382	6.7969	0.04258	6.7969	0.03233	6.7969	0.03668
6.8004	0.03596	6.8004	0.03376	6.8004	0.03582	6.8004	0.03546
6.8039	0.04103	6.8039	0.02874	6.8039	0.05024	6.8039	0.03394
6.8073	0.03535	6.8073	0.03163	6.8073	0.02095	6.8073	0.03044
6.8108	0.03043	6.8108	0.03558	6.8108	0.02125	6.8108	0.04947
6.8142	0.03611	6.8142	0.05277	6.8142	0.04599	6.8142	0.04231
6.8177	0.02659	6.8177	0.02281	6.8177	0.04311	6.8177	0.01903
6.8212	0.03842	6.8212	0.02905	6.8212	0.04265	6.8212	0.02359
6.8246	0.04534	6.8246	0.03543	6.8246	0.05282	6.8246	0.03014
6.8281	0.04687	6.8281	0.03148	6.8281	0.03324	6.8281	0.02192
6.8315	0.03442	6.8315	0.02555	6.8315	0.04675	6.8315	0.04277
6.835	0.04749	6.835	0.02479	6.835	0.03552	6.835	0.02298
6.8385	0.02812	6.8385	0.04821	6.8385	0.03157	6.8385	0.02938
6.8419	0.03396	6.8419	0.0292	6.8419	0.03734	6.8419	0.02846
6.8454	0.03135	6.8454	0.02372	6.8454	0.02383	6.8454	0.02755
6.8488	0.02428	6.8488	0.03817	6.8488	0.03051	6.8488	0.03562
6.8523	0.03089	6.8523	0.04045	6.8523	0.03385	6.8523	0.02192
6.8558	0.03166	6.8558	0.03969	6.8558	0.03188	6.8558	0.02861
6.8592	0.02766	6.8592	0.02175	6.8592	0.02277	6.8592	0.02557
6.8627	0.04103	6.8627	0.02965	6.8627	0.03385	6.8627	0.01963
6.8661	0.0335	6.8661	0.02068	6.8661	0.02702	6.8661	0.03425
6.8696	0.03688	6.8696	0.02798	6.8696	0.0255	6.8696	0.04323
6.8731	0.01752	6.8731	0.02981	6.8731	0.02838	6.8731	0.04871
6.8765	0.03565	6.8765	0.03498	6.8765	0.0293	6.8765	0.03607
6.88	0.04641	6.88	0.04106	6.88	0.01093	6.88	0.03242
6.8834	0.02274	6.8834	0.02281	6.8834	0.03309	6.8834	0.01994
6.8869	0.03688	6.8869	0.03923	6.8869	0.03962	6.8869	0.02785
6.8904	0.03873	6.8904	0.03604	6.8904	0.02945	6.8904	0.04338
6.8938	0.03811	6.8938	0.03133	6.8938	0.03264	6.8938	0.02907
6.8973	0.03104	6.8973	0.03133	6.8973	0.05191	6.8973	0.04521
6.9007	0.0252	6.9007	0.03361	6.9007	0.02702	6.9007	0.02983
6.9042	0.03396	6.9042	0.03558	6.9042	0.03582	6.9042	0.03181
6.9077	0.03827	6.9077	0.03878	6.9077	0.02899	6.9077	0.02907
6.9111	0.01706	6.9111	0.05049	6.9111	0.05601	6.9111	0.03486
6.9146	0.03412	6.9146	0.02722	6.9146	0.0422	6.9146	0.01279
6.918	0.03827	6.918	0.04106	6.918	0.03279	6.918	0.0379
6.9215	0.0418	6.9215	0.03239	6.9215	0.02975	6.9215	0.04049
6.925	0.04288	6.925	0.04151	6.925	0.03339	6.925	0.04749
6.9284	0.04641	6.9284	0.0476	6.9284	0.03613	6.9284	0.02496
6.9319	0.0315	6.9319	0.0292	6.9319	0.05662	6.9319	0.04277
6.9353	0.03596	6.9353	0.01855	6.9353	0.0296	6.9353	0.04597
6.9388	0.0249	6.9388	0.02144	6.9388	0.03476	6.9388	0.02207
6.9423	0.03489	6.9423	0.01734	6.9423	0.05039	6.9423	0.0309
6.9457	0.03934	6.9457	0.02737	6.9457	0.03855	6.9457	0.02755
6.9492	0.04334	6.9492	0.04304	6.9492	0.02474	6.9492	0.02298
6.9526	0.05148	6.9526	0.03193	6.9526	0.0551	6.9526	0.02694
6.9561	0.03243	6.9561	0.03893	6.9561	0.03415	6.9561	0.02785
6.9596	0.03028	6.9596	0.03269	6.9596	0.03977	6.9596	0.02983
6.963	0.03596	6.963	0.02479	6.963	0.0469	6.963	0.03653
6.9665	0.04687	6.9665	0.03589	6.9665	0.05146	6.9665	0.0137
6.9699	0.02259	6.9699	0.03756	6.9699	0.01093	6.9699	0.02344
6.9734	0.03827	6.9734	0.03847	6.9734	0.02368	6.9734	0.01979
6.9769	0.04272	6.9769	0.04243	6.9769	0.02732	6.9769	0.03623
6.9803	0.01829	6.9803	0.03528	6.9803	0.04053	6.9803	0.03196
6.9838	0.04687	6.9838	0.03908	6.9838	0.0463	6.9838	0.03699
6.9872	0.02858	6.9872	0.02129	6.9872	0.03188	6.9872	0.04521
6.9907	0.04334	6.9907	0.04136	6.9907	0.04706	6.9907	0.04292
6.9942	0.03673	6.9942	0.0517	6.9942	0.03931	6.9942	0.00837
6.9976	0.02459	6.9976	0.03224	6.9976	0.04296	6.9976	0.04444
7.0011	0.03903	7.0011	0.04973	7.0011	0.0085	7.0011	0.03927
7.0046	0.05256	7.0046	0.01232	7.0046	0.04038	7.0046	0.0449
7.008	0.04411	7.008	0.03163	7.008	0.02808	7.008	0.02359
7.0115	0.05348	7.0115	0.03117	7.0115	0.01624	7.0115	0.02542
7.0149	0.04165	7.0149	0.02874	7.0149	0.04387	7.0149	0.02953
7.0184	0.03473	7.0184	0.04821	7.0184	0.03992	7.0184	0.03866
7.0219	0.0209	7.0219	0.03574	7.0219	0.03825	7.0219	0.03272
7.0253	0.03104	7.0253	0.0187	7.0253	0.05434	7.0253	0.03607
7.0288	0.05071	7.0288	0.02965	7.0288	0.05449	7.0288	0.03059
7.0322	0.03442	7.0322	0.03634	7.0322	0.05176	7.0322	0.0414
7.0357	0.03043	7.0357	0.0219	7.0357	0.02641	7.0357	0.02161
7.0392	0.01752	7.0392	0.03239	7.0392	0.03157	7.0392	0.02694
7.0426	0.04165	7.0426	0.03832	7.0426	0.0378	7.0426	0.03272
7.0461	0.03028	7.0461	0.02889	7.0461	0.0466	7.0461	0.03714
7.0495	0.02689	7.0495	0.05627	7.0495	0.0381	7.0495	0.02283
7.053	0.03166	7.053	0.05003	7.053	0.04402	7.053	0.03562
7.0565	0.0418	7.0565	0.03802	7.0565	0.02019	7.0565	0.03166
7.0599	0.03289	7.0599	0.04334	7.0599	0.02702	7.0599	0.03683
7.0634	0.04211	7.0634	0.02296	7.0634	0.04781	7.0634	0.0449
7.0668	0.03919	7.0668	0.03011	7.0668	0.02201	7.0668	0.02572
7.0703	0.0418	7.0703	0.04364	7.0703	0.02914	7.0703	0.03257
7.0738	0.03258	7.0738	0.02509	7.0738	0.03309	7.0738	0.03714
7.0772	0.04088	7.0772	0.04608	7.0772	0.04554	7.0772	0.03486
7.0807	0.0418	7.0807	0.02387	7.0807	0.02398	7.0807	0.02146
7.0841	0.04487	7.0841	0.03361	7.0841	0.02186	7.0841	0.03927
7.0876	0.03903	7.0876	0.04897	7.0876	0.03734	7.0876	0.03288
7.0911	0.05702	7.0911	0.01734	7.0911	0.03886	7.0911	0.04779
7.0945	0.05164	7.0945	0.01734	7.0945	0.03279	7.0945	0.01796
7.098	0.04349	7.098	0.02798	7.098	0.05859	7.098	0.03394
7.1014	0.04242	7.1014	0.02813	7.1014	0.03339	7.1014	0.0105
7.1049	0.01398	7.1049	0.05672	7.1049	0.02155	7.1049	0.03836
7.1084	0.05071	7.1084	0.01673	7.1084	0.03795	7.1084	0.04673
7.1118	0.03381	7.1118	0.03193	7.1118	0.03628	7.1118	0.03683
7.1153	0.06931	7.1153	0.04319	7.1153	0.04174	7.1153	0.05312
7.1187	0.06301	7.1187	0.02661	7.1187	0.04979	7.1187	0.0309
7.1222	0.02459	7.1222	0.05794	7.1222	0.0378	7.1222	0.03044
7.1257	0.0186	7.1257	0.02996	7.1257	0.02429	7.1257	0.02877
7.1291	0.03181	7.1291	0.04349	7.1291	0.04068	7.1291	0.03577
7.1326	0.04288	7.1326	0.03695	7.1326	0.05024	7.1326	0.0446
7.136	0.03135	7.136	0.02783	7.136	0.02383	7.136	0.04262
7.1395	0.04365	7.1395	0.03239	7.1395	0.03476	7.1395	0.02253
7.143	0.03104	7.143	0.04151	7.143	0.03962	7.143	0.02618
7.1464	0.03366	7.1464	0.0438	7.1464	0.02945	7.1464	0.04018
7.1499	0.04595	7.1499	0.03422	7.1499	0.02899	7.1499	0.04536
7.1533	0.03857	7.1533	0.04395	7.1533	0.02565	7.1533	0.03942
7.1568	0.04088	7.1568	0.02205	7.1568	0.04098	7.1568	0.02785
7.1603	0.04318	7.1603	0.0663	7.1603	0.04098	7.1603	0.04064
7.1637	0.0521	7.1637	0.03482	7.1637	0.01837	7.1637	0.03805
7.1672	0.03827	7.1672	0.02083	7.1672	0.03931	7.1672	0.03151
7.1706	0.02905	7.1706	0.033	7.1706	0.03597	7.1706	0.04216
7.1741	0.04026	7.1741	0.02144	7.1741	0.04356	7.1741	0.03409
7.1776	0.04134	7.1776	0.02494	7.1776	0.0384	7.1776	0.03166
7.181	0.04411	7.181	0.02692	7.181	0.03658	7.181	0.03455
7.1845	0.02935	7.1845	0.03954	7.1845	0.0384	7.1845	0.01233
7.1879	0.02628	7.1879	0.02327	7.1879	0.0343	7.1879	0.04414
7.1914	0.04272	7.1914	0.02616	7.1914	0.04083	7.1914	0.04201
7.1949	0.02843	7.1949	0.02752	7.1949	0.04114	7.1949	0.05753
7.1983	0.02444	7.1983	0.01551	7.1983	0.04114	7.1983	0.02618
7.2018	0.05102	7.2018	0.02859	7.2018	0.03522	7.2018	0.02435
7.2052	0.04441	7.2052	0.02281	7.2052	0.03734	7.2052	0.0277
7.2087	0.03688	7.2087	0.04212	7.2087	0.02838	7.2087	0.04231
7.2122	0.03919	7.2122	0.01718	7.2122	0.0343	7.2122	0.03014
7.2156	0.06009	7.2156	0.02053	7.2156	0.03537	7.2156	0.04262
7.2191	0.03965	7.2191	0.02752	7.2191	0.0381	7.2191	0.03135
7.2225	0.04042	7.2225	0.02889	7.2225	0.01791	7.2225	0.03896
7.226	0.04703	7.226	0.02646	7.226	0.02413	7.226	0.04764
7.2295	0.04457	7.2295	0.03817	7.2295	0.03446	7.2295	0.0277
7.2329	0.02828	7.2329	0.01916	7.2329	0.03355	7.2329	0.03653
7.2364	0.02551	7.2364	0.03148	7.2364	0.05434	7.2364	0.0347
7.2398	0.05594	7.2398	0.03345	7.2398	0.03749	7.2398	0.01385
7.2433	0.03827	7.2433	0.02433	7.2433	0.02292	7.2433	0.03699
7.2468	0.03627	7.2468	0.04532	7.2468	0.03248	7.2468	0.04901
7.2502	0.05087	7.2502	0.0222	7.2502	0.0252	7.2502	0.01781
7.2537	0.01936	7.2537	0.01734	7.2537	0.02914	7.2537	0.02816
7.2571	0.03074	7.2571	0.03148	7.2571	0.05373	7.2571	0.03455
7.2606	0.03104	7.2606	0.04136	7.2606	0.0337	7.2606	0.02268
7.2641	0.03934	7.2641	0.02752	7.2641	0.01655	7.2641	0.02451
7.2675	0.04088	7.2675	0.03939	7.2675	0.03704	7.2675	0.04262
7.271	0.02751	7.271	0.01308	7.271	0.02247	7.271	0.03409
7.2744	0.03519	7.2744	0.02905	7.2744	0.04114	7.2744	0.02892
7.2779	0.0375	7.2779	0.01627	7.2779	0.01579	7.2779	0.05373
7.2814	0.04119	7.2814	0.04973	7.2814	0.02459	7.2814	0.04018
7.2848	0.05287	7.2848	0.04516	7.2848	0.02702	7.2848	0.03653
7.2883	0.03304	7.2883	0.02296	7.2883	0.04903	7.2883	0.04186
7.2917	0.04564	7.2917	0.03269	7.2917	0.03491	7.2917	0.04779
7.2952	0.05655	7.2952	0.02357	7.2952	0.04842	7.2952	0.03623
7.2987	0.03212	7.2987	0.02433	7.2987	0.03673	7.2987	0.03364
7.3021	0.04933	7.3021	0.01627	7.3021	0.04265	7.3021	0.02177
7.3056	0.04057	7.3056	0.03513	7.3056	0.05571	7.3056	0.03546
7.309	0.03519	7.309	0.03543	7.309	0.04842	7.309	0.04384
7.3125	0.04718	7.3125	0.03285	7.3125	0.03142	7.3125	0.04703
7.316	0.03396	7.316	0.02707	7.316	0.03628	7.316	0.03044
7.3194	0.05702	7.3194	0.02114	7.3194	0.05222	7.3194	0.0347
7.3229	0.03903	7.3229	0.02464	7.3229	0.03977	7.3229	0.03851
7.3263	0.03074	7.3263	0.03543	7.3263	0.03947	7.3263	0.04916
7.3298	0.04057	7.3298	0.03406	7.3298	0.0255	7.3298	0.05236
7.3333	0.04073	7.3333	0.03224	7.3333	0.02596	7.3333	0.0274
7.3367	0.03811	7.3367	0.02479	7.3367	0.04599	7.3367	0.04353
7.3402	0.04749	7.3402	0.0219	7.3402	0.04812	7.3402	0.06134
7.3436	0.03489	7.3436	0.03087	7.3436	0.02231	7.3436	0.04186
7.3471	0.01414	7.3471	0.03345	7.3471	0.04189	7.3471	0.03866
7.3506	0.02167	7.3506	0.01855	7.3506	0.03582	7.3506	0.02207
7.354	0.03704	7.354	0.03163	7.354	0.0384	7.354	0.05723
7.3575	0.03627	7.3575	0.04912	7.3575	0.03294	7.3575	0.0277
7.3609	0.0315	7.3609	0.02798	7.3609	0.03825	7.3609	0.03212
7.3644	0.03335	7.3644	0.02433	7.3644	0.02808	7.3644	0.0417
7.3679	0.04303	7.3679	0.03756	7.3679	0.01639	7.3679	0.03729
7.3713	0.03197	7.3713	0.0257	7.3713	0.04281	7.3713	0.05525
7.3748	0.04426	7.3748	0.026	7.3748	0.04569	7.3748	0.03683
7.3782	0.03627	7.3782	0.02099	7.3782	0.05783	7.3782	0.0347
7.3817	0.0332	7.3817	0.02646	7.3817	0.04933	7.3817	0.02709
7.3852	0.04026	7.3852	0.04395	7.3852	0.02641	7.3852	0.01994
7.3886	0.02674	7.3886	0.0295	7.3886	0.03962	7.3886	0.03227
7.3921	0.0418	7.3921	0.00791	7.3921	0.03491	7.3921	0.02618
7.3956	0.04211	7.3956	0.03269	7.3956	0.02201	7.3956	0.02588
7.399	0.04288	7.399	0.04167	7.399	0.02216	7.399	0.04262
7.4025	0.03934	7.4025	0.0292	7.4025	0.03582	7.4025	0.04201
7.4059	0.03396	7.4059	0.02555	7.4059	0.04797	7.4059	0.04186
7.4094	0.0272	7.4094	0.04395	7.4094	0.03203	7.4094	0.03729
7.4129	0.03366	7.4129	0.01642	7.4129	0.03537	7.4129	0.03638
7.4163	0.04211	7.4163	0.04486	7.4163	0.03264	7.4163	0.03607
7.4198	0.0335	7.4198	0.01916	7.4198	0.03673	7.4198	0.03973
7.4232	0.02121	7.4232	0.02768	7.4232	0.03628	7.4232	0.03729
7.4267	0.04441	7.4267	0.05231	7.4267	0.02353	7.4267	0.02816
7.4302	0.03212	7.4302	0.03528	7.4302	0.05389	7.4302	0.01826
7.4336	0.02367	7.4336	0.02905	7.4336	0.03339	7.4336	0.04368
7.4371	0.04042	7.4371	0.02007	7.4371	0.04903	7.4371	0.04049
7.4405	0.03058	7.4405	0.03558	7.4405	0.03522	7.4405	0.03653
7.444	0.01767	7.444	0.02935	7.444	0.02763	7.444	0.02755
7.4475	0.05348	7.4475	0.03908	7.4475	0.03097	7.4475	0.02527
7.4509	0.03888	7.4509	0.03619	7.4509	0.04706	7.4509	0.03014
7.4544	0.03489	7.4544	0.04425	7.4544	0.04447	7.4544	0.02511
7.4578	0.04026	7.4578	0.03315	7.4578	0.0252	7.4578	0.03425
7.4613	0.02736	7.4613	0.03634	7.4613	0.03582	7.4613	0.03455
7.4648	0.02152	7.4648	0.03391	7.4648	0.03658	7.4648	0.03866
7.4682	0.04026	7.4682	0.04091	7.4682	0.03795	7.4682	0.04718
7.4717	0.0103	7.4717	0.03102	7.4717	0.03795	7.4717	0.04612
7.4751	0.03335	7.4751	0.03619	7.4751	0.0296	7.4751	0.03486
7.4786	0.03535	7.4786	0.02722	7.4786	0.04493	7.4786	0.04033
7.4821	0.03227	7.4821	0.02981	7.4821	0.03795	7.4821	0.04338
7.4855	0.03888	7.4855	0.02813	7.4855	0.03673	7.4855	0.02938
7.489	0.05025	7.489	0.02448	7.489	0.03734	7.489	0.02679
7.4924	0.03335	7.4924	0.03695	7.4924	0.0422	7.4924	0.03166
7.4959	0.03565	7.4959	0.03178	7.4959	0.03248	7.4959	0.02192
7.4994	0.03581	7.4994	0.01141	7.4994	0.04447	7.4994	0.03896
7.5028	0.01337	7.5028	0.02372	7.5028	0.03658	7.5028	0.03379
7.5063	0.02659	7.5063	0.02464	7.5063	0.02641	7.5063	0.03546
7.5097	0.03412	7.5097	0.02448	7.5097	0.02975	7.5097	0.03349
7.5132	0.04672	7.5132	0.02935	7.5132	0.03962	7.5132	0.03105
7.5167	0.02136	7.5167	0.02494	7.5167	0.04508	7.5167	0.04871
7.5201	0.04549	7.5201	0.03437	7.5201	0.02672	7.5201	0.03927
7.5236	0.02321	7.5236	0.02692	7.5236	0.04189	7.5236	0.04277
7.527	0.02997	7.527	0.03589	7.527	0.0337	7.527	0.04201
7.5305	0.03581	7.5305	0.02418	7.5305	0.02262	7.5305	0.03272
7.534	0.03673	7.534	0.02631	7.534	0.02884	7.534	0.03349
7.5374	0.01214	7.5374	0.05414	7.5374	0.03036	7.5374	0.02511
7.5409	0.03396	7.5409	0.04471	7.5409	0.01791	7.5409	0.05403
7.5443	0.03058	7.5443	0.0479	7.5443	0.03628	7.5443	0.03257
7.5478	0.04026	7.5478	0.03741	7.5478	0.01882	7.5478	0.04323
7.5513	0.02382	7.5513	0.05049	7.5513	0.0466	7.5513	0.02861
7.5547	0.01982	7.5547	0.00608	7.5547	0.02975	7.5547	0.02785
7.5582	0.0335	7.5582	0.01673	7.5582	0.01928	7.5582	0.04673
7.5616	0.04672	7.5616	0.04745	7.5616	0.0463	7.5616	0.02511
7.5651	0.0355	7.5651	0.05307	7.5651	0.0299	7.5651	0.03836
7.5686	0.01568	7.5686	0.03863	7.5686	0.03415	7.5686	0.03059
7.572	0.03765	7.572	0.03999	7.572	0.02231	7.572	0.03425
7.5755	0.02397	7.5755	0.02905	7.5755	0.03855	7.5755	0.02527
7.5789	0.03289	7.5789	0.02099	7.5789	0.02808	7.5789	0.03455
7.5824	0.04042	7.5824	0.02296	7.5824	0.02641	7.5824	0.0309
7.5859	0.04949	7.5859	0.04243	7.5859	0.03658	7.5859	0.05129
7.5893	0.02751	7.5893	0.04136	7.5893	0.03855	7.5893	0.03105
7.5928	0.03212	7.5928	0.03239	7.5928	0.04265	7.5928	0.01613
7.5962	0.04149	7.5962	0.03406	7.5962	0.03218	7.5962	0.03272
7.5997	0.03903	7.5997	0.03832	7.5997	0.03537	7.5997	0.02344
7.6032	0.04534	7.6032	0.03269	7.6032	0.03597	7.6032	0.05251
7.6066	0.03442	7.6066	0.05064	7.6066	0.03491	7.6066	0.0411
7.6101	0.03012	7.6101	0.02646	7.6101	0.03218	7.6101	0.03699
7.6135	0.04826	7.6135	0.02357	7.6135	0.03355	7.6135	0.04399
7.617	0.04026	7.617	0.03923	7.617	0.03901	7.617	0.03029
7.6205	0.02659	7.6205	0.03482	7.6205	0.03764	7.6205	0.04155
7.6239	0.0186	7.6239	0.03269	7.6239	0.03036	7.6239	0.01309
7.6274	0.02597	7.6274	0.03345	7.6274	0.04311	7.6274	0.04262
7.6308	0.02397	7.6308	0.0368	7.6308	0.03749	7.6308	0.03866
7.6343	0.03089	7.6343	0.0371	7.6343	0.0384	7.6343	0.04764
7.6378	0.04103	7.6378	0.04075	7.6378	0.02808	7.6378	0.03775
7.6412	0.01921	7.6412	0.01293	7.6412	0.03886	7.6412	0.05129
7.6447	0.02274	7.6447	0.02981	7.6447	0.04098	7.6447	0.01826
7.6481	0.0209	7.6481	0.0406	7.6481	0.03188	7.6481	0.03881
7.6516	0.01829	7.6516	0.03239	7.6516	0.02489	7.6516	0.02877
7.6551	0.04088	7.6551	0.04197	7.6551	0.04948	7.6551	0.04003
7.6585	0.03289	7.6585	0.04227	7.6585	0.04508	7.6585	0.0411
7.662	0.02889	7.662	0.02418	7.662	0.04053	7.662	0.03668
7.6654	0.03627	7.6654	0.01445	7.6654	0.03916	7.6654	0.02329
7.6689	0.01368	7.6689	0.02935	7.6689	0.03825	7.6689	0.03303
7.6724	0.03197	7.6724	0.02235	7.6724	0.0378	7.6724	0.02709
7.6758	0.03304	7.6758	0.01946	7.6758	0.03355	7.6758	0.04673
7.6793	0.02828	7.6793	0.02464	7.6793	0.03552	7.6793	0.02557
7.6827	0.01475	7.6827	0.0476	7.6827	0.02155	7.6827	0.04277
7.6862	0.02843	7.6862	0.02144	7.6862	0.03613	7.6862	0.01796
7.6897	0.03903	7.6897	0.03057	7.6897	0.03522	7.6897	0.04323
7.6931	0.04487	7.6931	0.04167	7.6931	0.03871	7.6931	0.02922
7.6966	0.05932	7.6966	0.026	7.6966	0.02778	7.6966	0.03638
7.7	0.03765	7.7	0.0292	7.7	0.03552	7.7	0.03409
7.7035	0.01798	7.7035	0.03209	7.7035	0.0173	7.7035	0.0376
7.707	0.02121	7.707	0.01992	7.707	0.03415	7.707	0.03303
7.7104	0.03181	7.7104	0.02676	7.7104	0.02429	7.7104	0.0519
7.7139	0.04103	7.7139	0.04075	7.7139	0.03658	7.7139	0.03607
7.7173	0.03058	7.7173	0.033	7.7173	0.03795	7.7173	0.03318
7.7208	0.03934	7.7208	0.0038	7.7208	0.05889	7.7208	0.03699
7.7243	0.02766	7.7243	0.0368	7.7243	0.02155	7.7243	0.03896
7.7277	0.04242	7.7277	0.01232	7.7277	0.03294	7.7277	0.03151
7.7312	0.03012	7.7312	0.0295	7.7312	0.03415	7.7312	0.03486
7.7346	0.03996	7.7346	0.03878	7.7346	0.03005	7.7346	0.03623
7.7381	0.04088	7.7381	0.03087	7.7381	0.03643	7.7381	0.03151
7.7416	0.01521	7.7416	0.03072	7.7416	0.03446	7.7416	0.02344
7.745	0.03058	7.745	0.03893	7.745	0.02398	7.745	0.03562
7.7485	0.0272	7.7485	0.02874	7.7485	0.0343	7.7485	0.03166
7.7519	0.02259	7.7519	0.0444	7.7519	0.03749	7.7519	0.03851
7.7554	0.02536	7.7554	0.02296	7.7554	0.03552	7.7554	0.04505
7.7589	0.04687	7.7589	0.04821	7.7589	0.03005	7.7589	0.0312
7.7623	0.02782	7.7623	0.03041	7.7623	0.04068	7.7623	0.01826
7.7658	0.02889	7.7658	0.04349	7.7658	0.04387	7.7658	0.02846
7.7693	0.02198	7.7693	0.02981	7.7693	0.01761	7.7693	0.04094
7.7727	0.02597	7.7727	0.03589	7.7727	0.06102	7.7727	0.0551
7.7762	0.02782	7.7762	0.01642	7.7762	0.03901	7.7762	0.03531
7.7796	0.02167	7.7796	0.03847	7.7796	0.05024	7.7796	0.03638
7.7831	0.0312	7.7831	0.02144	7.7831	0.03825	7.7831	0.02618
7.7866	0.02828	7.7866	0.02722	7.7866	0.04493	7.7866	0.03029
7.79	0.04457	7.79	0.0184	7.79	0.03947	7.79	0.0347
7.7935	0.02566	7.7935	0.02798	7.7935	0.04432	7.7935	0.02968
7.7969	0.01998	7.7969	0.02509	7.7969	0.0214	7.7969	0.0411
7.8004	0.03212	7.8004	0.04532	7.8004	0.034	7.8004	0.02572
7.8039	0.02444	7.8039	0.03102	7.8039	0.02717	7.8039	0.0481
7.8073	0.04149	7.8073	0.033	7.8073	0.02945	7.8073	0.02329
7.8108	0.02782	7.8108	0.02144	7.8108	0.0381	7.8108	0.03836
7.8142	0.02566	7.8142	0.03619	7.8142	0.02489	7.8142	0.04338
7.8177	0.02858	7.8177	0.02433	7.8177	0.02429	7.8177	0.05708
7.8212	0.04718	7.8212	0.0365	7.8212	0.03036	7.8212	0.0379
7.8246	0.03781	7.8246	0.04167	7.8246	0.05191	7.8246	0.02466
7.8281	0.03412	7.8281	0.02707	7.8281	0.05191	7.8281	0.04186
7.8315	0.03258	7.8315	0.02509	7.8315	0.04979	7.8315	0.01674
7.835	0.03642	7.835	0.02859	7.835	0.03673	7.835	0.03699
7.8385	0.03642	7.8385	0.02798	7.8385	0.03795	7.8385	0.03683
7.8419	0.03765	7.8419	0.04121	7.8419	0.03597	7.8419	0.02755
7.8454	0.01829	7.8454	0.04136	7.8454	0.03947	7.8454	0.0484
7.8488	0.01906	7.8488	0.03665	7.8488	0.04523	7.8488	0.04947
7.8523	0.02105	7.8523	0.03087	7.8523	0.03901	7.8523	0.02542
7.8558	0.02474	7.8558	0.03878	7.8558	0.04326	7.8558	0.03729
7.8592	0.01952	7.8592	0.04532	7.8592	0.03339	7.8592	0.03151
7.8627	0.02336	7.8627	0.03315	7.8627	0.03218	7.8627	0.03486
7.8661	0.02597	7.8661	0.04304	7.8661	0.03552	7.8661	0.0312
7.8696	0.03765	7.8696	0.02357	7.8696	0.0293	7.8696	0.02192
7.8731	0.02628	7.8731	0.02327	7.8731	0.04857	7.8731	0.04307
7.8765	0.0252	7.8765	0.0368	7.8765	0.03613	7.8765	0.03394
7.88	0.04165	7.88	0.02007	7.88	0.0548	7.88	0.00594
7.8834	0.01091	7.8834	0.03771	7.8834	0.04265	7.8834	0.04871
7.8869	0.02075	7.8869	0.01946	7.8869	0.02049	7.8869	0.0414
7.8904	0.02044	7.8904	0.03878	7.8904	0.02201	7.8904	0.02451
7.8938	0.04057	7.8938	0.03057	7.8938	0.02869	7.8938	0.03105
7.8973	0.03719	7.8973	0.04258	7.8973	0.04751	7.8973	0.02222
7.9007	0.01813	7.9007	0.04821	7.9007	0.03279	7.9007	0.04094
7.9042	0.03919	7.9042	0.04957	7.9042	0.04523	7.9042	0.02466
7.9077	0.02382	7.9077	0.02996	7.9077	0.01791	7.9077	0.02968
7.9111	0.02997	7.9111	0.02159	7.9111	0.0422	7.9111	0.02192
7.9146	0.0315	7.9146	0.02418	7.9146	0.03901	7.9146	0.02268
7.918	0.05041	7.918	0.02251	7.918	0.03127	7.918	0.04551
7.9215	0.04411	7.9215	0.03239	7.9215	0.05146	7.9215	0.03775
7.925	0.02075	7.925	0.0441	7.925	0.03036	7.925	0.02177
7.9284	0.02874	7.9284	0.04121	7.9284	0.04903	7.9284	0.03653
7.9319	0.02182	7.9319	0.03939	7.9319	0.0293	7.9319	0.03455
7.9353	0.02659	7.9353	0.05018	7.9353	0.05055	7.9353	0.04064
7.9388	0.0186	7.9388	0.033	7.9388	0.03749	7.9388	0.01598
7.9423	0.02951	7.9423	0.04288	7.9423	0.03962	7.9423	0.04475
7.9457	0.03765	7.9457	0.04091	7.9457	0.04098	7.9457	0.03257
7.9492	0.04011	7.9492	0.02251	7.9492	0.05191	7.9492	0.01659
7.9526	0.03197	7.9526	0.01779	7.9526	0.03567	7.9526	0.03272
7.9561	0.02858	7.9561	0.04425	7.9561	0.02899	7.9561	0.01598
7.9596	0.02351	7.9596	0.02555	7.9596	0.03476	7.9596	0.04064
7.963	0.03965	7.963	0.03558	7.963	0.03127	7.963	0.02237
7.9665	0.01491	7.9665	0.0292	7.9665	0.02975	7.9665	0.01872
7.9699	0.03781	7.9699	0.04684	7.9699	0.03916	7.9699	0.03866
7.9734	0.00815	7.9734	0.03863	7.9734	0.03415	7.9734	0.03973
7.9769	0.01982	7.9769	0.03087	7.9769	0.03704	7.9769	0.03455
7.9803	0.02336	7.9803	0.03011	7.9803	0.03188	7.9803	0.03668
7.9838	0.03781	7.9838	0.04015	7.9838	0.03947	7.9838	0.03912
7.9872	0.03719	7.9872	0.05642	7.9872	0.03248	7.9872	0.03166
7.9907	0.02536	7.9907	0.04745	7.9907	0.02641	7.9907	0.02618
7.9942	0.03996	7.9942	0.03802	7.9942	0.02747	7.9942	0.03881
7.9976	0.03673	7.9976	0.03361	7.9976	0.02368	7.9976	0.02892
8.0011	0.03596	8.0011	0.03269	8.0011	0.04341	8.0011	0.03272
8.0045	0.02566	8.0045	0.02676	8.0045	0.03506	8.0045	0.02785
8.008	0.02213	8.008	0.02494	8.008	0.04857	8.008	0.03546
8.0115	0.03273	8.0115	0.02175	8.0115	0.01715	8.0115	0.03075
8.0149	0.03658	8.0149	0.04395	8.0149	0.0378	8.0149	0.03212
8.0184	0.0272	8.0184	0.02768	8.0184	0.04007	8.0184	0.03318
8.0218	0.03857	8.0218	0.03939	8.0218	0.02687	8.0218	0.03455
8.0253	0.02505	8.0253	0.03498	8.0253	0.04189	8.0253	0.03166
8.0288	0.03535	8.0288	0.02768	8.0288	0.03051	8.0288	0.04292
8.0322	0.01982	8.0322	0.03011	8.0322	0.0343	8.0322	0.02253
8.0357	0.01982	8.0357	0.03984	8.0357	0.04296	8.0357	0.03364
8.0391	0.04211	8.0391	0.02175	8.0391	0.03643	8.0391	0.0417
8.0426	0.02643	8.0426	0.03863	8.0426	0.03476	8.0426	0.03623
8.0461	0.03012	8.0461	0.04592	8.0461	0.04766	8.0461	0.0277
8.0495	0.03227	8.0495	0.03361	8.0495	0.04022	8.0495	0.0242
8.053	0.02966	8.053	0.01977	8.053	0.03324	8.053	0.02237
8.0564	0.04119	8.0564	0.03437	8.0564	0.03066	8.0564	0.02024
8.0599	0.03289	8.0599	0.03376	8.0599	0.03264	8.0599	0.03196
8.0634	0.03857	8.0634	0.05459	8.0634	0.04189	8.0634	0.0207
8.0668	0.02505	8.0668	0.04243	8.0668	0.04417	8.0668	0.03866
8.0703	0.04119	8.0703	0.01962	8.0703	0.03931	8.0703	0.0277
8.0737	0.02705	8.0737	0.01749	8.0737	0.04614	8.0737	0.02207
8.0772	0.02766	8.0772	0.02448	8.0772	0.04205	8.0772	0.0379
8.0807	0.04026	8.0807	0.03345	8.0807	0.03886	8.0807	0.03896
8.0841	0.01921	8.0841	0.0222	8.0841	0.02626	8.0841	0.01872
8.0876	0.0209	8.0876	0.04075	8.0876	0.04751	8.0876	0.02085
8.091	0.02305	8.091	0.05079	8.091	0.03506	8.091	0.0277
8.0945	0.02828	8.0945	0.03011	8.0945	0.03719	8.0945	0.0449
8.098	0.03273	8.098	0.03908	8.098	0.02732	8.098	0.04231
8.1014	0.04595	8.1014	0.05885	8.1014	0.03324	8.1014	0.03379
8.1049	0.02643	8.1049	0.03193	8.1049	0.02702	8.1049	0.03333
8.1083	0.00937	8.1083	0.03908	8.1083	0.05024	8.1083	0.02664
8.1118	0.04641	8.1118	0.02387	8.1118	0.03491	8.1118	0.02268
8.1153	0.02797	8.1153	0.02859	8.1153	0.04189	8.1153	0.02968
8.1187	0.02536	8.1187	0.03923	8.1187	0.04554	8.1187	0.04049
8.1222	0.02643	8.1222	0.03878	8.1222	0.05267	8.1222	0.03227
8.1256	0.0398	8.1256	0.03117	8.1256	0.03613	8.1256	0.03577
8.1291	0.02705	8.1291	0.04197	8.1291	0.04129	8.1291	0.03272
8.1326	0.01967	8.1326	0.04562	8.1326	0.02641	8.1326	0.03805
8.136	0.03243	8.136	0.00563	8.136	0.02656	8.136	0.01979
8.1395	0.03489	8.1395	0.03133	8.1395	0.04432	8.1395	0.02435
8.1429	0.02566	8.1429	0.02175	8.1429	0.03613	8.1429	0.03638
8.1464	0.02951	8.1464	0.01855	8.1464	0.04007	8.1464	0.03866
8.1499	0.02582	8.1499	0.03254	8.1499	0.02535	8.1499	0.03668
8.1533	0.03412	8.1533	0.01627	8.1533	0.03491	8.1533	0.0239
8.1568	0.02044	8.1568	0.02464	8.1568	0.03552	8.1568	0.01202
8.1603	0.03473	8.1603	0.04015	8.1603	0.02231	8.1603	0.0376
8.1637	0.04995	8.1637	0.0371	8.1637	0.03309	8.1637	0.04307
8.1672	0.02413	8.1672	0.03026	8.1672	0.03309	8.1672	0.0411
8.1706	0.01752	8.1706	0.03026	8.1706	0.02687	8.1706	0.02588
8.1741	0.03243	8.1741	0.02965	8.1741	0.034	8.1741	0.03379
8.1776	0.01906	8.1776	0.05216	8.1776	0.03658	8.1776	0.03927
8.181	0.0315	8.181	0.03011	8.181	0.03704	8.181	0.03577
8.1845	0.0355	8.1845	0.03756	8.1845	0.02869	8.1845	0.0277
8.1879	0.02551	8.1879	0.04851	8.1879	0.04888	8.1879	0.01263
8.1914	0.0521	8.1914	0.02266	8.1914	0.03097	8.1914	0.03333
8.1949	0.02382	8.1949	0.04091	8.1949	0.04827	8.1949	0.03318
8.1983	0.03166	8.1983	0.0184	8.1983	0.03203	8.1983	0.04079
8.2018	0.02351	8.2018	0.02965	8.2018	0.02672	8.2018	0.03029
8.2052	0.03104	8.2052	0.0406	8.2052	0.03704	8.2052	0.02816
8.2087	0.03243	8.2087	0.00684	8.2087	0.0466	8.2087	0.02405
8.2122	0.03473	8.2122	0.02144	8.2122	0.04038	8.2122	0.01522
8.2156	0.01383	8.2156	0.04501	8.2156	0.01579	8.2156	0.04962
8.2191	0.05118	8.2191	0.03741	8.2191	0.03385	8.2191	0.02511
8.2225	0.03673	8.2225	0.03589	8.2225	0.04235	8.2225	0.04049
8.226	0.04749	8.226	0.01916	8.226	0.03385	8.226	0.03135
8.2295	0.0166	8.2295	0.03041	8.2295	0.0378	8.2295	0.03881
8.2329	0.03304	8.2329	0.03817	8.2329	0.01548	8.2329	0.0274
8.2364	0.04549	8.2364	0.04136	8.2364	0.03522	8.2364	0.02953
8.2398	0.03104	8.2398	0.02889	8.2398	0.03947	8.2398	0.03425
8.2433	0.03627	8.2433	0.01582	8.2433	0.03264	8.2433	0.01918
8.2468	0.0252	8.2468	0.03847	8.2468	0.03977	8.2468	0.04703
8.2502	0.02858	8.2502	0.04608	8.2502	0.04296	8.2502	0.02511
8.2537	0.03627	8.2537	0.04425	8.2537	0.02049	8.2537	0.0242
8.2571	0.03289	8.2571	0.0295	8.2571	0.02247	8.2571	0.02466
8.2606	0.02966	8.2606	0.03452	8.2606	0.04539	8.2606	0.04216
8.2641	0.03166	8.2641	0.00593	8.2641	0.0211	8.2641	0.03653
8.2675	0.04902	8.2675	0.03695	8.2675	0.0384	8.2675	0.03775
8.271	0.01014	8.271	0.03117	8.271	0.02656	8.271	0.0277
8.2744	0.03519	8.2744	0.03771	8.2744	0.01928	8.2744	0.0242
8.2779	0.02182	8.2779	0.01688	8.2779	0.03552	8.2779	0.05327
8.2814	0.02382	8.2814	0.01977	8.2814	0.05677	8.2814	0.02237
8.2848	0.04211	8.2848	0.01779	8.2848	0.0425	8.2848	0.02024
8.2883	0.02105	8.2883	0.02175	8.2883	0.0381	8.2883	0.02405
8.2917	0.0186	8.2917	0.02722	8.2917	0.03977	8.2917	0.03714
8.2952	0.02843	8.2952	0.03406	8.2952	0.04372	8.2952	0.03166
8.2987	0.03181	8.2987	0.0187	8.2987	0.04144	8.2987	0.03242
8.3021	0.0272	8.3021	0.03117	8.3021	0.04478	8.3021	0.02207
8.3056	0.0186	8.3056	0.03863	8.3056	0.02732	8.3056	0.03394
8.309	0.04134	8.309	0.03361	8.309	0.02672	8.309	0.02922
8.3125	0	8.3125	0.03285	8.3125	0.03825	8.3125	0.03379
8.316	0.01875	8.316	0.03695	8.316	0.03628	8.316	0.03683
8.3194	0.03688	8.3194	0.02418	8.3194	0.02626	8.3194	0.03607
8.3229	0.04595	8.3229	0.01734	8.3229	0.02186	8.3229	0.04216
8.3263	0.04303	8.3263	0.01764	8.3263	0.04447	8.3263	0.02298
8.3298	0.01383	8.3298	0.03406	8.3298	0.01791	8.3298	0.04094
8.3333	0.02566	8.3333	0.02023	8.3333	0.03218	8.3333	0.03577
8.3367	0.0292	8.3367	0.02965	8.3367	0.03491	8.3367	0.03364
8.3402	0.03212	8.3402	0.02585	8.3402	0.02019	8.3402	0.01933
8.3436	0.04011	8.3436	0.02905	8.3436	0.03385	8.3436	0.03744
8.3471	0.02413	8.3471	0.02266	8.3471	0.03218	8.3471	0.02938
8.3506	0.02336	8.3506	0.02068	8.3506	0.02656	8.3506	0.03486
8.354	0.03796	8.354	0.02068	8.354	0.03097	8.354	0.04612
8.3575	0.04134	8.3575	0.03178	8.3575	0.04478	8.3575	0.02618
8.3609	0.0315	8.3609	0.04319	8.3609	0.0296	8.3609	0.03988
8.3644	0.04733	8.3644	0.00882	8.3644	0.02823	8.3644	0.01553
8.3679	0.04395	8.3679	0.03148	8.3679	0.04539	8.3679	0.02953
8.3713	0.02059	8.3713	0.03026	8.3713	0.03036	8.3713	0.02085
8.3748	0.02613	8.3748	0.02585	8.3748	0.02231	8.3748	0.02374
8.3782	0.0166	8.3782	0.02905	8.3782	0.02444	8.3782	0.0376
8.3817	0.03043	8.3817	0.01734	8.3817	0.06072	8.3817	0.02481
8.3852	0.01998	8.3852	0.02099	8.3852	0.04129	8.3852	0.02161
8.3886	0.02351	8.3886	0.02707	8.3886	0.03491	8.3886	0.03318
8.3921	0.03243	8.3921	0.04653	8.3921	0.02596	8.3921	0.03729
8.3955	0.04042	8.3955	0.0333	8.3955	0.0469	8.3955	0.04597
8.399	0.0189	8.399	0.0254	8.399	0.04539	8.399	0.02679
8.4025	0.02782	8.4025	0.033	8.4025	0.02975	8.4025	0.03029
8.4059	0.02536	8.4059	0.0254	8.4059	0.03446	8.4059	0.03623
8.4094	0.03289	8.4094	0.02813	8.4094	0.03112	8.4094	0.02968
8.4128	0.03458	8.4128	0.04821	8.4128	0.03248	8.4128	0.02755
8.4163	0.02628	8.4163	0.03133	8.4163	0.03673	8.4163	0.03212
8.4198	0.02536	8.4198	0.03361	8.4198	0.03886	8.4198	0.03166
8.4232	0.04288	8.4232	0.03665	8.4232	0.03097	8.4232	0.0344
8.4267	0.04303	8.4267	0.0187	8.4267	0.02171	8.4267	0.03425
8.4301	0.0461	8.4301	0.03619	8.4301	0.03947	8.4301	0.03623
8.4336	0.02843	8.4336	0.03498	8.4336	0.04038	8.4336	0.02801
8.4371	0.04349	8.4371	0.00821	8.4371	0.03415	8.4371	0.02024
8.4405	0.01752	8.4405	0.03422	8.4405	0.03233	8.4405	0.02785
8.444	0.03796	8.444	0.02631	8.444	0.03734	8.444	0.03896
8.4474	0.01506	8.4474	0.01916	8.4474	0.02307	8.4474	0.0274
8.4509	0.03489	8.4509	0.02752	8.4509	0.04341	8.4509	0.03896
8.4544	0.02474	8.4544	0.0257	8.4544	0.03355	8.4544	0.0414
8.4578	0.03535	8.4578	0.02631	8.4578	0.05161	8.4578	0.01355
8.4613	0.04749	8.4613	0.02859	8.4613	0.04144	8.4613	0.04399
8.4647	0.02889	8.4647	0.01095	8.4647	0.03172	8.4647	0.04718
8.4682	0.02597	8.4682	0.03148	8.4682	0.01852	8.4682	0.0449
8.4717	0.03642	8.4717	0.03102	8.4717	0.04098	8.4717	0.03425
8.4751	0.02935	8.4751	0.02372	8.4751	0.03461	8.4751	0.03607
8.4786	0.04088	8.4786	0.01779	8.4786	0.04675	8.4786	0.04627
8.482	0.04779	8.482	0.03482	8.482	0.02155	8.482	0.03075
8.4855	0.01629	8.4855	0.02083	8.4855	0.05723	8.4855	0.02116
8.489	0.02643	8.489	0.03178	8.489	0.03415	8.489	0.05023
8.4924	0.03642	8.4924	0.01946	8.4924	0.05055	8.4924	0.03014
8.4959	0.03012	8.4959	0.02083	8.4959	0.02292	8.4959	0.02192
8.4993	0.05732	8.4993	0.02327	8.4993	0.03613	8.4993	0.06286
8.5028	0.03458	8.5028	0.03604	8.5028	0.04417	8.5028	0.02161
8.5063	0.03611	8.5063	0.0292	8.5063	0.0469	8.5063	0.03957
8.5097	0.04503	8.5097	0.0222	8.5097	0.04053	8.5097	0.0312
8.5132	0.01783	8.5132	0.0257	8.5132	0.03947	8.5132	0.04125
8.5166	0.03227	8.5166	0.02935	8.5166	0.03188	8.5166	0.05358
8.5201	0.03688	8.5201	0.03543	8.5201	0.0255	8.5201	0.05038
8.5236	0.02536	8.5236	0.03482	8.5236	0.01761	8.5236	0.0312
8.527	0.04795	8.527	0.02935	8.527	0.04554	8.527	0.03896
8.5305	0.04134	8.5305	0.03345	8.5305	0.03051	8.5305	0.03181
8.534	0.03642	8.534	0.04106	8.534	0.02747	8.534	0.03501
8.5374	0.04165	8.5374	0.03391	8.5374	0.04326	8.5374	0.02085
8.5409	0.03719	8.5409	0.03832	8.5409	0.04007	8.5409	0.02435
8.5443	0.02812	8.5443	0.04623	8.5443	0.05419	8.5443	0.01811
8.5478	0.04257	8.5478	0.0295	8.5478	0.01715	8.5478	0.03531
8.5513	0.03765	8.5513	0.02783	8.5513	0.04053	8.5513	0.03516
8.5547	0.04549	8.5547	0.01673	8.5547	0.0466	8.5547	0.04094
8.5582	0.04657	8.5582	0.03269	8.5582	0.03446	8.5582	0.02755
8.5616	0.04457	8.5616	0.03345	8.5616	0.03309	8.5616	0.04916
8.5651	0.03996	8.5651	0.01931	8.5651	0.03506	8.5651	0.03668
8.5686	0.03335	8.5686	0.05018	8.5686	0.02838	8.5686	0.03744
8.572	0.04503	8.572	0.03513	8.572	0.05282	8.572	0.04734
8.5755	0.03565	8.5755	0.0371	8.5755	0.03021	8.5755	0.0481
8.5789	0.04979	8.5789	0.04243	8.5789	0.03689	8.5789	0.04368
8.5824	0.0418	8.5824	0.03923	8.5824	0.06117	8.5824	0.07291
8.5859	0.02336	8.5859	0.05353	8.5859	0.0592	8.5859	0.04886
8.5893	0.05025	8.5893	0.02905	8.5893	0.06132	8.5893	0.04475
8.5928	0.06147	8.5928	0.02509	8.5928	0.04812	8.5928	0.04018
8.5962	0.05609	8.5962	0.03999	8.5962	0.04888	8.5962	0.04505
8.5997	0.0647	8.5997	0.03665	8.5997	0.03506	8.5997	0.0376
8.6032	0.04872	8.6032	0.03634	8.6032	0.0214	8.6032	0.04581
8.6066	0.03842	8.6066	0.0476	8.6066	0.02717	8.6066	0.05312
8.6101	0.04165	8.6101	0.04486	8.6101	0.04387	8.6101	0.0519
8.6135	0.04902	8.6135	0.03467	8.6135	0.05631	8.6135	0.06743
8.617	0.05025	8.617	0.03634	8.617	0.0639	8.617	0.04231
8.6205	0.0461	8.6205	0.04197	8.6205	0.04736	8.6205	0.05114
8.6239	0.06055	8.6239	0.05079	8.6239	0.03203	8.6239	0.03288
8.6274	0.05655	8.6274	0.05429	8.6274	0.0674	8.6274	0.05023
8.6308	0.05471	8.6308	0.0479	8.6308	0.07028	8.6308	0.05297
8.6343	0.05302	8.6343	0.03893	8.6343	0.06178	8.6343	0.06545
8.6378	0.04887	8.6378	0.04501	8.6378	0.06618	8.6378	0.05875
8.6412	0.04887	8.6412	0.04167	8.6412	0.05404	8.6412	0.0481
8.6447	0.04733	8.6447	0.06372	8.6447	0.04903	8.6447	0.05906
8.6481	0.06009	8.6481	0.0406	8.6481	0.06466	8.6481	0.04734
8.6516	0.06301	8.6516	0.04151	8.6516	0.06618	8.6516	0.05373
8.6551	0.06301	8.6551	0.04501	8.6551	0.04129	8.6551	0.06728
8.6585	0.06639	8.6585	0.04334	8.6585	0.05798	8.6585	0.03866
8.662	0.067	8.662	0.06265	8.662	0.0639	8.662	0.05495
8.6654	0.06593	8.6654	0.06858	8.6654	0.06406	8.6654	0.0758
8.6689	0.06716	8.6689	0.05186	8.6689	0.05131	8.6689	0.0414
8.6724	0.07515	8.6724	0.05307	8.6724	0.04857	8.6724	0.0551
8.6758	0.06055	8.6758	0.0663	8.6758	0.0636	8.6758	0.05008
8.6793	0.03857	8.6793	0.05018	8.6793	0.04812	8.6793	0.06667
8.6827	0.07023	8.6827	0.07436	8.6827	0.04614	8.6827	0.05479
8.6862	0.05271	8.6862	0.05292	8.6862	0.0639	8.6862	0.06393
8.6897	0.05563	8.6897	0.05946	8.6897	0.07423	8.6897	0.0895
8.6931	0.06977	8.6931	0.04653	8.6931	0.07711	8.6931	0.0621
8.6966	0.06608	8.6966	0.05642	8.6966	0.0718	8.6966	0.06865
8.7	0.06178	8.7	0.06493	8.7	0.05935	8.7	0.0656
8.7035	0.07238	8.7035	0.04532	8.7035	0.05692	8.7035	0.05419
8.707	0.05886	8.707	0.05824	8.707	0.07043	8.707	0.05769
8.7104	0.0876	8.7104	0.04547	8.7104	0.07058	8.7104	0.04368
8.7139	0.05471	8.7139	0.05976	8.7139	0.06952	8.7139	0.06758
8.7173	0.06286	8.7173	0.05307	8.7173	0.06315	8.7173	0.06682
8.7208	0.06455	8.7208	0.06448	8.7208	0.06466	8.7208	0.05647
8.7243	0.06224	8.7243	0.05931	8.7243	0.07362	8.7243	0.06956
8.7277	0.06639	8.7277	0.05718	8.7277	0.07377	8.7277	0.07184
8.7312	0.06086	8.7312	0.07299	8.7312	0.07377	8.7312	0.08234
8.7346	0.07945	8.7346	0.08729	8.7346	0.08257	8.7346	0.07062
8.7381	0.09098	8.7381	0.0736	8.7381	0.08925	8.7381	0.06971
8.7416	0.08191	8.7416	0.08181	8.7416	0.08364	8.7416	0.06651
8.745	0.07423	8.745	0.08075	8.745	0.07696	8.745	0.07854
8.7485	0.07776	8.7485	0.07208	8.7485	0.07104	8.7485	0.05464
8.7519	0.07945	8.7519	0.07117	8.7519	0.0762	8.7519	0.06834
8.7554	0.09359	8.7554	0.07421	8.7554	0.06421	8.7554	0.05632
8.7589	0.0962	8.7589	0.07406	8.7589	0.07984	8.7589	0.06317
8.7623	0.08314	8.7623	0.07269	8.7623	0.08136	8.7623	0.09422
8.7658	0.05809	8.7658	0.06737	8.7658	0.07696	8.7658	0.06728
8.7692	0.06224	8.7692	0.07467	8.7692	0.08136	8.7692	0.08676
8.7727	0.06854	8.7727	0.06372	8.7727	0.06618	8.7727	0.08508
8.7762	0.09098	8.7762	0.04243	8.7762	0.07908	8.7762	0.08447
8.7796	0.09482	8.7796	0.06965	8.7796	0.07529	8.7796	0.06682
8.7831	0.0836	8.7831	0.07436	8.7831	0.06542	8.7831	0.07473
8.7865	0.0607	8.7865	0.07451	8.7865	0.07058	8.7865	0.06256
8.79	0.08329	8.79	0.06615	8.79	0.07347	8.79	0.0691
8.7935	0.08514	8.7935	0.04197	8.7935	0.07999	8.7935	0.07336
8.7969	0.073	8.7969	0.0555	8.7969	0.07392	8.7969	0.0796
8.8004	0.08207	8.8004	0.06463	8.8004	0.08182	8.8004	0.07321
8.8038	0.08329	8.8038	0.06889	8.8038	0.07195	8.8038	0.08661
8.8073	0.0836	8.8073	0.07619	8.8073	0.06466	8.8073	0.08006
8.8108	0.071	8.8108	0.06296	8.8108	0.06542	8.8108	0.0723
8.8142	0.09036	8.8142	0.06706	8.8142	0.0806	8.8142	0.07489
8.8177	0.06992	8.8177	0.07223	8.8177	0.07362	8.8177	0.07519
8.8211	0.09236	8.8211	0.06934	8.8211	0.0765	8.8211	0.06012
8.8246	0.07208	8.8246	0.06478	8.8246	0.08394	8.8246	0.08782
8.8281	0.07853	8.8281	0.05885	8.8281	0.05707	8.8281	0.06332
8.8315	0.0541	8.8315	0.06706	8.8315	0.08865	8.8315	0.10183
8.835	0.06439	8.835	0.06554	8.835	0.0844	8.835	0.07397
8.8384	0.08683	8.8384	0.07193	8.8384	0.07104	8.8384	0.06119
8.8419	0.07715	8.8419	0.07147	8.8419	0.0633	8.8419	0.06819
8.8454	0.07484	8.8454	0.06569	8.8454	0.07544	8.8454	0.07199
8.8488	0.08852	8.8488	0.07527	8.8488	0.06648	8.8488	0.08508
8.8523	0.0667	8.8523	0.07314	8.8523	0.06891	8.8523	0.0828
8.8557	0.05671	8.8557	0.06463	8.8557	0.09335	8.8557	0.06088
8.8592	0.07177	8.8592	0.06037	8.8592	0.07195	8.8592	0.08615
8.8627	0.0607	8.8627	0.06919	8.8627	0.05176	8.8627	0.07367
8.8661	0.07838	8.8661	0.07695	8.8661	0.07089	8.8661	0.06043
8.8696	0.05855	8.8696	0.0587	8.8696	0.06998	8.8696	0.0589
8.873	0.069	8.873	0.05322	8.873	0.05981	8.873	0.09056
8.8765	0.06839	8.8765	0.06813	8.8765	0.07028	8.8765	0.05753
8.88	0.05748	8.88	0.06585	8.88	0.0677	8.88	0.06606
8.8834	0.08084	8.8834	0.05368	8.8834	0.07468	8.8834	0.06514
8.8869	0.06562	8.8869	0.07938	8.8869	0.0633	8.8869	0.07686
8.8903	0.05702	8.8903	0.08637	8.8903	0.09183	8.8903	0.07641
8.8938	0.06593	8.8938	0.05338	8.8938	0.0765	8.8938	0.08493
8.8973	0.04042	8.8973	0.06691	8.8973	0.07848	8.8973	0.05784
8.9007	0.07669	8.9007	0.05201	8.9007	0.07544	8.9007	0.0656
8.9042	0.07346	8.9042	0.05763	8.9042	0.05419	8.9042	0.05845
8.9076	0.07407	8.9076	0.0774	8.9076	0.07149	8.9076	0.07047
8.9111	0.06224	8.9111	0.06569	8.9111	0.07605	8.9111	0.06332
8.9146	0.06854	8.9146	0.06098	8.9146	0.06451	8.9146	0.04658
8.918	0.05194	8.918	0.07026	8.918	0.06345	8.918	0.0484
8.9215	0.0541	8.9215	0.05277	8.9215	0.07028	8.9215	0.06667
8.925	0.0501	8.925	0.0517	8.925	0.06269	8.925	0.086
8.9284	0.0541	8.9284	0.07041	8.9284	0.05889	8.9284	0.05434
8.9319	0.05194	8.9319	0.05277	8.9319	0.0718	8.9319	0.06499
8.9353	0.06931	8.9353	0.05611	8.9353	0.05814	8.9353	0.0481
8.9388	0.03642	8.9388	0.05657	8.9388	0.05692	8.9388	0.06454
8.9423	0.05425	8.9423	0.04942	8.9423	0.06967	8.9423	0.05586
8.9457	0.05533	8.9457	0.03589	8.9457	0.05191	8.9457	0.05738
8.9492	0.05778	8.9492	0.05535	8.9492	0.051	8.9492	0.05799
8.9526	0.05425	8.9526	0.06068	8.9526	0.06785	8.9526	0.07656
8.9561	0.03857	8.9561	0.03269	8.9561	0.04933	8.9561	0.0618
8.9596	0.03473	8.9596	0.04182	8.9596	0.04797	8.9596	0.06195
8.963	0.04564	8.963	0.05368	8.963	0.06557	8.963	0.0446
8.9665	0.0836	8.9665	0.03908	8.9665	0.08364	8.9665	0.05068
8.9699	0.04426	8.9699	0.03543	8.9699	0.05373	8.9699	0.03851
8.9734	0.04534	8.9734	0.03285	8.9734	0.05874	8.9734	0.04825
8.9769	0.04119	8.9769	0.05398	8.9769	0.04296	8.9769	0.04414
8.9803	0.04088	8.9803	0.05079	8.9803	0.06254	8.9803	0.04414
8.9838	0.04841	8.9838	0.04106	8.9838	0.05404	8.9838	0.06575
8.9872	0.02751	8.9872	0.05292	8.9872	0.05328	8.9872	0.04521
8.9907	0.03581	8.9907	0.04547	8.9907	0.04979	8.9907	0.0446
8.9942	0.04549	8.9942	0.05003	8.9942	0.06573	8.9942	0.03775
8.9976	0.03688	8.9976	0.04349	8.9976	0.05343	8.9976	0.03866
9.0011	0.05456	9.0011	0.04942	9.0011	0.04812	9.0011	0.04505
9.0045	0.05594	9.0045	0.06083	9.0045	0.04296	9.0045	0.03014
9.008	0.04887	9.008	0.04151	9.008	0.05085	9.008	0.03455
9.0115	0.03642	9.0115	0.00806	9.0115	0.04933	9.0115	0.03257
9.0149	0.04073	9.0149	0.0552	9.0149	0.06269	9.0149	0.04642
9.0184	0.0584	9.0184	0.05246	9.0184	0.04721	9.0184	0.04399
9.0218	0.05148	9.0218	0.04243	9.0218	0.04584	9.0218	0.06301
9.0253	0.04472	9.0253	0.03224	9.0253	0.08607	9.0253	0.04033
9.0288	0.02736	9.0288	0.05094	9.0288	0.06982	9.0288	0.03333
9.0322	0.0458	9.0322	0.03406	9.0322	0.05389	9.0322	0.04505
9.0357	0.0315	9.0357	0.06189	9.0357	0.04888	9.0357	0.03227
9.0391	0.03673	9.0391	0.05094	9.0391	0.0507	9.0391	0.03577
9.0426	0.03442	9.0426	0.033	9.0426	0.05996	9.0426	0.03805
9.0461	0.0438	9.0461	0.02464	9.0461	0.05738	9.0461	0.04734
9.0495	0.03535	9.0495	0.03908	9.0495	0.03446	9.0495	0.04871
9.053	0.04226	9.053	0.04836	9.053	0.0554	9.053	0.04079
9.0564	0.04764	9.0564	0.04988	9.0564	0.05464	9.0564	0.02785
9.0599	0.04242	9.0599	0.03482	9.0599	0.05055	9.0599	0.06164
9.0634	0.05517	9.0634	0.05672	9.0634	0.05935	9.0634	0.03288
9.0668	0.05025	9.0668	0.05064	9.0668	0.05677	9.0668	0.03151
9.0703	0.05963	9.0703	0.05033	9.0703	0.05389	9.0703	0.04292
9.0737	0.05225	9.0737	0.03665	9.0737	0.05358	9.0737	0.03957
9.0772	0.03965	9.0772	0.04227	9.0772	0.06299	9.0772	0.05479
9.0807	0.0501	9.0807	0.02068	9.0807	0.0469	9.0807	0.04916
9.0841	0.03965	9.0841	0.03193	9.0841	0.07119	9.0841	0.04125
9.0876	0.05517	9.0876	0.05748	9.0876	0.08561	9.0876	0.04186
9.091	0.02444	9.091	0.06022	9.091	0.04189	9.091	0.04612
9.0945	0.0584	9.0945	0.05186	9.0945	0.08971	9.0945	0.0417
9.098	0.04487	9.098	0.04745	9.098	0.07104	9.098	0.0414
9.1014	0.0544	9.1014	0.04668	9.1014	0.06937	9.1014	0.03486
9.1049	0.0647	9.1049	0.05338	9.1049	0.07711	9.1049	0.06027
9.1083	0.06147	9.1083	0.06189	9.1083	0.06982	9.1083	0.06332
9.1118	0.06086	9.1118	0.0552	9.1118	0.06603	9.1118	0.02466
9.1153	0.06562	9.1153	0.06843	9.1153	0.06664	9.1153	0.05038
9.1187	0.04595	9.1187	0.06372	9.1187	0.08349	9.1187	0.07032
9.1222	0.05548	9.1222	0.06478	9.1222	0.08424	9.1222	0.06788
9.1256	0.07039	9.1256	0.07345	9.1256	0.08834	9.1256	0.06834
9.1291	0.05702	9.1291	0.06341	9.1291	0.0762	9.1291	0.05175
9.1326	0.07269	9.1326	0.06204	9.1326	0.08121	9.1326	0.06058
9.136	0.0813	9.136	0.06752	9.136	0.08364	9.136	0.05647
9.1395	0.06332	9.1395	0.08622	9.1395	0.11445	9.1395	0.07641
9.1429	0.07884	9.1429	0.06995	9.1429	0.10307	9.1429	0.05799
9.1464	0.0816	9.1464	0.07634	9.1464	0.10064	9.1464	0.06941
9.1499	0.07146	9.1499	0.07968	9.1499	0.10792	9.1499	0.0796
9.1533	0.08283	9.1533	0.07923	9.1533	0.07726	9.1533	0.07169
9.1568	0.07438	9.1568	0.099	9.1568	0.11369	9.1568	0.08143
9.1602	0.1022	9.1602	0.09702	9.1602	0.11096	9.1602	0.08615
9.1637	0.07454	9.1637	0.09398	9.1637	0.11931	9.1637	0.07184
9.1672	0.08237	9.1672	0.11512	9.1672	0.09745	9.1672	0.08508
9.1706	0.09467	9.1706	0.08394	9.1706	0.13889	9.1706	0.08326
9.1741	0.08852	9.1741	0.09717	9.1741	0.12553	9.1741	0.10426
9.1775	0.09805	9.1775	0.09246	9.1775	0.11475	9.1775	0.0895
9.181	0.10204	9.181	0.12743	9.181	0.12644	9.181	0.09102
9.1845	0.10404	9.1845	0.10082	9.1845	0.12705	9.1845	0.09072
9.1879	0.10942	9.1879	0.11116	9.1879	0.11566	9.1879	0.11263
9.1914	0.11311	9.1914	0.12637	9.1914	0.13297	9.1914	0.1242
9.1948	0.13754	9.1948	0.11329	9.1948	0.12067	9.1948	0.10289
9.1983	0.13739	9.1983	0.11055	9.1983	0.13843	9.1983	0.093
9.2018	0.12709	9.2018	0.1139	9.2018	0.14451	9.2018	0.11583
9.2052	0.11418	9.2052	0.11329	9.2052	0.15285	9.2052	0.12542
9.2087	0.11772	9.2087	0.14279	9.2087	0.14542	9.2087	0.11826
9.2121	0.1397	9.2121	0.12987	9.2121	0.14693	9.2121	0.13014
9.2156	0.13831	9.2156	0.15116	9.2156	0.14891	9.2156	0.12024
9.2191	0.1274	9.2191	0.14203	9.2191	0.15331	9.2191	0.1449
9.2225	0.13032	9.2225	0.12819	9.2225	0.16302	9.2225	0.1382
9.226	0.15998	9.226	0.16363	9.226	0.12553	9.226	0.12603
9.2294	0.14492	9.2294	0.11861	9.2294	0.16682	9.2294	0.12785
9.2329	0.17473	9.2329	0.13473	9.2329	0.15483	9.2329	0.12953
9.2364	0.14692	9.2364	0.14766	9.2364	0.14314	9.2364	0.15205
9.2398	0.15552	9.2398	0.16165	9.2398	0.1691	9.2398	0.14033
9.2433	0.15906	9.2433	0.14294	9.2433	0.16864	9.2433	0.1309
9.2467	0.15645	9.2467	0.14979	9.2467	0.14754	9.2467	0.13546
9.2502	0.15353	9.2502	0.15009	9.2502	0.15604	9.2502	0.16104
9.2537	0.18257	9.2537	0.15283	9.2537	0.15027	9.2537	0.15936
9.2571	0.14031	9.2571	0.15252	9.2571	0.1609	9.2571	0.14612
9.2606	0.16075	9.2606	0.15268	9.2606	0.16469	9.2606	0.16347
9.264	0.17873	9.264	0.1726	9.264	0.16834	9.264	0.14764
9.2675	0.17181	9.2675	0.14751	9.2675	0.16894	9.2675	0.16438
9.271	0.15768	9.271	0.14401	9.271	0.15134	9.271	0.16651
9.2744	0.1649	9.2744	0.16621	9.2744	0.15103	9.2744	0.16469
9.2779	0.17105	9.2779	0.15526	9.2779	0.165	9.2779	0.16225
9.2813	0.15645	9.2813	0.15526	9.2813	0.15877	9.2813	0.16636
9.2848	0.16029	9.2848	0.15769	9.2848	0.17881	9.2848	0.15632
9.2883	0.17366	9.2883	0.15222	9.2883	0.16545	9.2883	0.15251
9.2917	0.17243	9.2917	0.16575	9.2917	0.14557	9.2917	0.16286
9.2952	0.16767	9.2952	0.1396	9.2952	0.14253	9.2952	0.18204
9.2986	0.17166	9.2986	0.15313	9.2986	0.16105	9.2986	0.18493
9.3021	0.16413	9.3021	0.16636	9.3021	0.15194	9.3021	0.15205
9.3056	0.1712	9.3056	0.14842	9.3056	0.16454	9.3056	0.16225
9.309	0.15891	9.309	0.15465	9.309	0.13707	9.309	0.14399
9.3125	0.16859	9.3125	0.15116	9.3125	0.15832	9.3125	0.15068
9.316	0.16259	9.316	0.16423	9.316	0.15468	9.316	0.16043
9.3194	0.16966	9.3194	0.16834	9.3194	0.131	9.3194	0.16697
9.3229	0.16306	9.3229	0.16864	9.3229	0.15786	9.3229	0.16377
9.3263	0.16044	9.3263	0.15009	9.3263	0.15726	9.3263	0.1761
9.3298	0.1543	9.3298	0.16165	9.3298	0.14238	9.3298	0.17717
9.3333	0.1523	9.3333	0.14386	9.3333	0.13024	9.3333	0.15053
9.3367	0.17827	9.3367	0.14553	9.3367	0.14268	9.3367	0.15479
9.3402	0.15045	9.3402	0.14903	9.3402	0.12978	9.3402	0.15769
9.3436	0.16229	9.3436	0.14933	9.3436	0.14906	9.3436	0.15616
9.3471	0.15491	9.3471	0.1323	9.3471	0.11475	9.3471	0.15632
9.3506	0.13954	9.3506	0.14203	9.3506	0.1398	9.3506	0.14292
9.354	0.17166	9.354	0.1326	9.354	0.13707	9.354	0.14825
9.3575	0.14784	9.3575	0.13154	9.3575	0.11931	9.3575	0.15297
9.3609	0.17212	9.3609	0.12743	9.3609	0.13965	9.3609	0.16119
9.3644	0.14354	9.3644	0.13838	9.3644	0.12629	9.3644	0.13805
9.3679	0.13785	9.3679	0.13549	9.3679	0.10322	9.3679	0.14688
9.3713	0.13539	9.3713	0.12835	9.3713	0.12417	9.3713	0.14916
9.3748	0.15537	9.3748	0.12743	9.3748	0.1184	9.3748	0.14688
9.3782	0.12771	9.3782	0.11831	9.3782	0.12675	9.3782	0.14947
9.3817	0.11987	9.3817	0.10204	9.3817	0.1017	9.3817	0.15297
9.3852	0.14139	9.3852	0.11664	9.3852	0.13358	9.3852	0.11461
9.3886	0.12556	9.3886	0.13564	9.3886	0.10914	9.3886	0.12998
9.3921	0.13693	9.3921	0.09398	9.3921	0.09745	9.3921	0.12237
9.3955	0.11956	9.3955	0.10645	9.3955	0.10534	9.3955	0.13501
9.399	0.12525	9.399	0.10858	9.399	0.09821	9.399	0.12466
9.4025	0.1191	9.4025	0.09626	9.4025	0.10413	9.4025	0.13546
9.4059	0.13631	9.4059	0.10508	9.4059	0.09396	9.4059	0.12968
9.4094	0.12387	9.4094	0.08957	9.4094	0.08227	9.4094	0.10944
9.4128	0.09959	9.4128	0.09139	9.4128	0.08728	9.4128	0.09939
9.4163	0.12464	9.4163	0.09033	9.4163	0.07848	9.4163	0.11005
9.4198	0.09959	9.4198	0.07071	9.4198	0.08182	9.4198	0.10791
9.4232	0.0982	9.4232	0.06341	9.4232	0.07908	9.4232	0.09513
9.4267	0.10896	9.4267	0.0809	9.4267	0.06056	9.4267	0.10441
9.4301	0.08929	9.4301	0.08516	9.4301	0.06466	9.4301	0.11431
9.4336	0.10742	9.4336	0.08577	9.4336	0.08743	9.4336	0.09422
9.4371	0.10281	9.4371	0.06919	9.4371	0.0636	9.4371	0.08432
9.4405	0.08852	9.4405	0.08926	9.4405	0.05738	9.4405	0.08219
9.444	0.0919	9.444	0.04821	9.444	0.05631	9.444	0.09117
9.4474	0.08145	9.4474	0.06721	9.4474	0.07013	9.4474	0.08858
9.4509	0.08852	9.4509	0.06919	9.4509	0.06588	9.4509	0.07808
9.4544	0.07361	9.4544	0.04775	9.4544	0.0425	9.4544	0.0723
9.4578	0.07407	9.4578	0.05292	9.4578	0.04007	9.4578	0.06925
9.4613	0.07746	9.4613	0.07451	9.4613	0.05723	9.4613	0.08189
9.4647	0.07961	9.4647	0.03999	9.4647	0.05434	9.4647	0.05875
9.4682	0.06393	9.4682	0.04456	9.4682	0.03552	9.4682	0.05799
9.4717	0.05901	9.4717	0.04364	9.4717	0.04341	9.4717	0.06256
9.4751	0.06024	9.4751	0.03528	9.4751	0.04432	9.4751	0.06575
9.4786	0.0627	9.4786	0.0479	9.4786	0.04857	9.4786	0.04277
9.482	0.04226	9.482	0.04258	9.482	0.0381	9.482	0.06058
9.4855	0.06378	9.4855	0.03361	9.4855	0.04402	9.4855	0.05616
9.489	0.05625	9.489	0.02464	9.489	0.03461	9.489	0.05723
9.4924	0.04733	9.4924	0.05566	9.4924	0.03552	9.4924	0.05327
9.4959	0.05025	9.4959	0.02768	9.4959	0.03415	9.4959	0.0414
9.4993	0.06163	9.4993	0.04881	9.4993	0.04038	9.4993	0.04673
9.5028	0.04534	9.5028	0.04532	9.5028	0.03294	9.5028	0.05205
9.5063	0.0521	9.5063	0.02251	9.5063	0.02186	9.5063	0.03638
9.5097	0.05855	9.5097	0.0406	9.5097	0.02368	9.5097	0.05068
9.5132	0.04487	9.5132	0.03452	9.5132	0.03992	9.5132	0.05205
9.5166	0.05379	9.5166	0.01597	9.5166	0.03597	9.5166	0.02755
9.5201	0.05917	9.5201	0.0257	9.5201	0.04174	9.5201	0.04825
9.5236	0.04949	9.5236	0.03209	9.5236	0.02717	9.5236	0.02907
9.527	0.05548	9.527	0.02722	9.527	0.04068	9.527	0.04505
9.5305	0.03873	9.5305	0.03771	9.5305	0.04296	9.5305	0.02877
9.5339	0.04011	9.5339	0.02874	9.5339	0.034	9.5339	0.02679
9.5374	0.04303	9.5374	0.01962	9.5374	0.03355	9.5374	0.03379
9.5409	0.05287	9.5409	0.03771	9.5409	0.05389	9.5409	0.04033
9.5443	0.02858	9.5443	0.03437	9.5443	0.03172	9.5443	0.04353
9.5478	0.03427	9.5478	0.01582	9.5478	0.02216	9.5478	0.03577
9.5512	0.0375	9.5512	0.03406	9.5512	0.02034	9.5512	0.02877
9.5547	0.02689	9.5547	0.02965	9.5547	0.04007	9.5547	0.05175
9.5582	0.03765	9.5582	0.02448	9.5582	0.03339	9.5582	0.03851
9.5616	0.03719	9.5616	0.02266	9.5616	0.03537	9.5616	0.0347
9.5651	0.03273	9.5651	0.00669	9.5651	0.03051	9.5651	0.02785
9.5685	0.02029	9.5685	0.03087	9.5685	0.03567	9.5685	0.02268
9.572	0.02951	9.572	0.03148	9.572	0.0384	9.572	0.03333
9.5755	0.03458	9.5755	0.03878	9.5755	0	9.5755	0.0449
9.5789	0.04764	9.5789	0.04456	9.5789	0.02914	9.5789	0.02755
9.5824	0.04564	9.5824	0.02403	9.5824	0.03673	9.5824	0.02496
9.5858	0.03996	9.5858	0.03513	9.5858	0.0293	9.5858	0.04201
9.5893	0.03581	9.5893	0.04486	9.5893	0.05115	9.5893	0.04018
9.5928	0.01875	9.5928	0.02266	9.5928	0.04539	9.5928	0.02542
9.5962	0.01967	9.5962	0.03467	9.5962	0.01032	9.5962	0.04323
9.5997	0.04349	9.5997	0.01582	9.5997	0.02292	9.5997	0.03531
9.6031	0.03197	9.6031	0.02509	9.6031	0.01806	9.6031	0.01476
9.6066	0.03258	9.6066	0.033	9.6066	0.04372	9.6066	0.0347
9.6101	0.03043	9.6101	0.02235	9.6101	0.02823	9.6101	0.0347
9.6135	0.03304	9.6135	0.01536	9.6135	0.02641	9.6135	0.05114
9.617	0.01936	9.617	0.03741	9.617	0.03142	9.617	0.02694
9.6204	0.04257	9.6204	0.04395	9.6204	0.03643	9.6204	0.04049
9.6239	0.01552	9.6239	0.01946	9.6239	0.02641	9.6239	0.02998
9.6274	0.03104	9.6274	0.02813	9.6274	0.04038	9.6274	0.0277
9.6308	0.03028	9.6308	0.0368	9.6308	0.03112	9.6308	0.03516
9.6343	0.03166	9.6343	0.02266	9.6343	0.02854	9.6343	0.02968
9.6377	0.04995	9.6377	0.03406	9.6377	0.02201	9.6377	0.03288
9.6412	0.03243	9.6412	0.01232	9.6412	0.02778	9.6412	0.03272
9.6447	0.03827	9.6447	0.02144	9.6447	0.02034	9.6447	0.0446
9.6481	0.03765	9.6481	0.0187	9.6481	0.03552	9.6481	0.04003
9.6516	0.0438	9.6516	0.02768	9.6516	0.01958	9.6516	0.03181
9.655	0.05194	9.655	0.0076	9.655	0.02672	9.655	0.03257
9.6585	0.03842	9.6585	0.03026	9.6585	0.03855	9.6585	0.03836
9.662	0.0584	9.662	0.0254	9.662	0.03188	9.662	0.03729
9.6654	0.03381	9.6654	0.01369	9.6654	0.03719	9.6654	0.04779
9.6689	0.01552	9.6689	0.05018	9.6689	0.00804	9.6689	0.05053
9.6723	0.0229	9.6723	0.03133	9.6723	0.02838	9.6723	0.04734
9.6758	0.03258	9.6758	0.0187	9.6758	0.03628	9.6758	0.04216
9.6793	0.0249	9.6793	0.0254	9.6793	0.04265	9.6793	0.02496
9.6827	0.04103	9.6827	0.02464	9.6827	0.03051	9.6827	0.0274
9.6862	0.02843	9.6862	0.02099	9.6862	0.034	9.6862	0.02557
9.6897	0.03704	9.6897	0.01749	9.6897	0.02474	9.6897	0.0274
9.6931	0.03304	9.6931	0.02524	9.6931	0.04083	9.6931	0.02801
9.6966	0.04764	9.6966	0.03163	9.6966	0.03127	9.6966	0.03988
9.7	0.03596	9.7	0.03908	9.7	0.03871	9.7	0.04307
9.7035	0.03688	9.7035	0.026	9.7035	0.04766	9.7035	0.03105
9.707	0.04426	9.707	0.03406	9.707	0.01958	9.707	0.05525
9.7104	0.03934	9.7104	0.0371	9.7104	0.04326	9.7104	0.03896
9.7139	0.04365	9.7139	0.03832	9.7139	0.03248	9.7139	0.02983
9.7173	0.02797	9.7173	0.03847	9.7173	0.0296	9.7173	0.02831
9.7208	0.02966	9.7208	0.02844	9.7208	0.03385	9.7208	0.04003
9.7243	0.03412	9.7243	0.03178	9.7243	0.02277	9.7243	0.03729
9.7277	0.02889	9.7277	0.02905	9.7277	0.04903	9.7277	0.0204
9.7312	0.02935	9.7312	0.03878	9.7312	0.02505	9.7312	0.02055
9.7346	0.0209	9.7346	0.04121	9.7346	0.03339	9.7346	0.05099
9.7381	0.04057	9.7381	0.01262	9.7381	0.02808	9.7381	0.02953
9.7416	0.05486	9.7416	0.03209	9.7416	0.02535	9.7416	0.04551
9.745	0.02766	9.745	0.00867	9.745	0.02338	9.745	0.03562
9.7485	0.03504	9.7485	0.03771	9.7485	0.01943	9.7485	0.02542
9.7519	0.02444	9.7519	0.0187	9.7519	0.03901	9.7519	0.03714
9.7554	0.01183	9.7554	0.03482	9.7554	0.02899	9.7554	0.03729
9.7589	0.03227	9.7589	0.04577	9.7589	0.04478	9.7589	0.03075
9.7623	0.03535	9.7623	0.02798	9.7623	0.03597	9.7623	0.0417
9.7658	0.03258	9.7658	0.02281	9.7658	0.03081	9.7658	0.0242
9.7692	0.02244	9.7692	0.02935	9.7692	0.02854	9.7692	0.03851
9.7727	0.05824	9.7727	0.01353	9.7727	0.03127	9.7727	0.0484
9.7762	0.03258	9.7762	0.02418	9.7762	0.03977	9.7762	0.04033
9.7796	0.04226	9.7796	0.03011	9.7796	0.02338	9.7796	0.04642
9.7831	0.0355	9.7831	0.02464	9.7831	0.03992	9.7831	0.03257
9.7865	0.03227	9.7865	0.02616	9.7865	0.03962	9.7865	0.03105
9.79	0.01568	9.79	0.0146	9.79	0.02793	9.79	0.03516
9.7935	0.04226	9.7935	0.03133	9.7935	0.02869	9.7935	0.0379
9.7969	0.03796	9.7969	0.04091	9.7969	0.0425	9.7969	0.05023
9.8004	0.02105	9.8004	0.02768	9.8004	0.02322	9.8004	0.04399
9.8038	0.02274	9.8038	0.03482	9.8038	0.02611	9.8038	0.06484
9.8073	0.03212	9.8073	0.01825	9.8073	0.04736	9.8073	0.03577
9.8108	0.02628	9.8108	0.02631	9.8108	0.03264	9.8108	0.0379
9.8142	0.02121	9.8142	0.04106	9.8142	0.02763	9.8142	0.02861
9.8177	0.03919	9.8177	0.01551	9.8177	0.02353	9.8177	0.03942
9.8211	0.03734	9.8211	0.02844	9.8211	0.03795	9.8211	0.04307
9.8246	0.03366	9.8246	0.03345	9.8246	0.04129	9.8246	0.02968
9.8281	0.04195	9.8281	0.02996	9.8281	0.01821	9.8281	0.03577
9.8315	0.03396	9.8315	0.04334	9.8315	0.03203	9.8315	0.03196
9.835	0.0332	9.835	0.02692	9.835	0.03597	9.835	0.03379
9.8384	0.02843	9.8384	0.05307	9.8384	0.02793	9.8384	0.0344
9.8419	0.0252	9.8419	0.02296	9.8419	0.03021	9.8419	0.02755
9.8454	0.04426	9.8454	0.05307	9.8454	0.04402	9.8454	0.03531
9.8488	0.04211	9.8488	0.03437	9.8488	0.034	9.8488	0.0551
9.8523	0.04549	9.8523	0.04151	9.8523	0.02763	9.8523	0.04323
9.8557	0.0418	9.8557	0.02068	9.8557	0.02186	9.8557	0.04201
9.8592	0.03289	9.8592	0.05155	9.8592	0.02702	9.8592	0.04201
9.8627	0.03688	9.8627	0.03863	9.8627	0.03704	9.8627	0.04003
9.8661	0.0375	9.8661	0.04167	9.8661	0.05905	9.8661	0.04977
9.8696	0.04226	9.8696	0.0444	9.8696	0.04599	9.8696	0.0484
9.873	0.0312	9.873	0.0292	9.873	0.04296	9.873	0.04718
9.8765	0.02213	9.8765	0.04319	9.8765	0.03127	9.8765	0.05114
9.88	0.0461	9.88	0.03254	9.88	0.03825	9.88	0.02694
9.8834	0.04211	9.8834	0.03604	9.8834	0.03825	9.8834	0.05525
9.8869	0.02628	9.8869	0.04227	9.8869	0.04372	9.8869	0.0382
9.8903	0.0418	9.8903	0.03224	9.8903	0.03871	9.8903	0.02572
9.8938	0.03028	9.8938	0.03878	9.8938	0.0378	9.8938	0.0382
9.8973	0.05978	9.8973	0.05216	9.8973	0.05783	9.8973	0.04262
9.9007	0.03658	9.9007	0.06387	9.9007	0.05692	9.9007	0.04323
9.9042	0.03427	9.9042	0.04273	9.9042	0.0211	9.9042	0.01948
9.9076	0.05271	9.9076	0.04136	9.9076	0.04189	9.9076	0.03105
9.9111	0.04134	9.9111	0.05216	9.9111	0.0551	9.9111	0.03272
9.9146	0.06193	9.9146	0.03558	9.9146	0.04872	9.9146	0.05784
9.918	0.04073	9.918	0.05155	9.918	0.0469	9.918	0.04871
9.9215	0.04872	9.9215	0.04075	9.9215	0.04842	9.9215	0.05632
9.9249	0.04503	9.9249	0.04106	9.9249	0.04599	9.9249	0.06484
9.9284	0.04242	9.9284	0.04577	9.9284	0.04979	9.9284	0.03927
9.9319	0.06424	9.9319	0.03558	9.9319	0.05889	9.9319	0.0624
9.9353	0.06178	9.9353	0.05338	9.9353	0.05115	9.9353	0.05145
9.9388	0.06393	9.9388	0.05201	9.9388	0.05222	9.9388	0.04581
9.9422	0.06239	9.9422	0.06828	9.9422	0.06178	9.9422	0.04201
9.9457	0.07115	9.9457	0.05976	9.9457	0.07043	9.9457	0.05997
9.9492	0.0501	9.9492	0.06402	9.9492	0.06178	9.9492	0.07078
9.9526	0.04995	9.9526	0.05596	9.9526	0.06679	9.9526	0.03486
9.9561	0.07054	9.9561	0.06585	9.9561	0.06527	9.9561	0.0414
9.9595	0.05379	9.9595	0.04501	9.9595	0.0674	9.9595	0.05114
9.963	0.04641	9.963	0.07603	9.963	0.07468	9.963	0.04612
9.9665	0.06316	9.9665	0.05338	9.9665	0.08166	9.9665	0.06301
9.9699	0.06516	9.9699	0.06022	9.9699	0.07438	9.9699	0.03973
9.9734	0.06347	9.9734	0.066	9.9734	0.05965	9.9734	0.07367
9.9768	0.06301	9.9768	0.07603	9.9768	0.06967	9.9768	0.05008
9.9803	0.06255	9.9803	0.06068	9.9803	0.06497	9.9803	0.05282
9.9838	0.07039	9.9838	0.07482	9.9838	0.06132	9.9838	0.05479
9.9872	0.07284	9.9872	0.0847	9.9872	0.0674	9.9872	0.05982
9.9907	0.08068	9.9907	0.08805	9.9907	0.08257	9.9907	0.07489
9.9941	0.06654	9.9941	0.07588	9.9941	0.07893	9.9941	0.05464
9.9976	0.08037	9.9976	0.08729	9.9976	0.07802	9.9976	0.07032
10.0011	0.07315	10.0011	0.0736	10.0011	0.09077	10.0011	0.07565
10.0045	0.07576	10.0045	0.08668	10.0045	0.07711	10.0045	0.05434
10.008	0.07684	10.008	0.06767	10.008	0.09851	10.008	0.06986
10.0114	0.07146	10.0114	0.08911	10.0114	0.07802	10.0114	0.06225
10.0149	0.08283	10.0149	0.09732	10.0149	0.10291	10.0149	0.07184
10.0184	0.07515	10.0184	0.09276	10.0184	0.08318	10.0184	0.07382
10.0218	0.07361	10.0218	0.08592	10.0218	0.09183	10.0218	0.07915
10.0253	0.08022	10.0253	0.10249	10.0253	0.1146	10.0253	0.10183
10.0287	0.06531	10.0287	0.09002	10.0287	0.10534	10.0287	0.0965
10.0322	0.09959	10.0322	0.11542	10.0322	0.11384	10.0322	0.07047
10.0357	0.09344	10.0357	0.12013	10.0357	0.1187	10.0357	0.09863
10.0391	0.11495	10.0391	0.12759	10.0391	0.11627	10.0391	0.10076
10.0426	0.09528	10.0426	0.10447	10.0426	0.1395	10.0426	0.08935
10.046	0.09421	10.046	0.10158	10.046	0.1058	10.046	0.08874
10.0495	0.10696	10.0495	0.1285	10.0495	0.13054	10.0495	0.09589
10.053	0.12033	10.053	0.12789	10.053	0.12462	10.053	0.09406
10.0564	0.11249	10.0564	0.12439	10.0564	0.13737	10.0564	0.11446
10.0599	0.11895	10.0599	0.12774	10.0599	0.15301	10.0599	0.10381
10.0633	0.13001	10.0633	0.12013	10.0633	0.15073	10.0633	0.1105
10.0668	0.13309	10.0668	0.1396	10.0668	0.13555	10.0668	0.11126
10.0703	0.14677	10.0703	0.14964	10.0703	0.15923	10.0703	0.11766
10.0737	0.13801	10.0737	0.15845	10.0737	0.17152	10.0737	0.10472
10.0772	0.13631	10.0772	0.15313	10.0772	0.16606	10.0772	0.10624
10.0807	0.14139	10.0807	0.14827	10.0807	0.17987	10.0807	0.11461
10.0841	0.14738	10.0841	0.14766	10.0841	0.1609	10.0841	0.13135
10.0876	0.14323	10.0876	0.18339	10.0876	0.19627	10.0876	0.14231
10.091	0.16951	10.091	0.16484	10.091	0.17699	10.091	0.14551
10.0945	0.14968	10.0945	0.18035	10.0945	0.17517	10.0945	0.15129
10.098	0.1732	10.098	0.19586	10.098	0.20522	10.098	0.14825
10.1014	0.17935	10.1014	0.19297	10.1014	0.21494	10.1014	0.15342
10.1049	0.18457	10.1049	0.21655	10.1049	0.22511	10.1049	0.17717
10.1083	0.19225	10.1083	0.19085	10.1083	0.23027	10.1083	0.15632
10.1118	0.18611	10.1118	0.2129	10.1118	0.23892	10.1118	0.15967
10.1153	0.18657	10.1153	0.20392	10.1153	0.2541	10.1153	0.16941
10.1187	0.22191	10.1187	0.21791	10.1187	0.23953	10.1187	0.16636
10.1222	0.22637	10.1222	0.23418	10.1222	0.25638	10.1222	0.18706
10.1256	0.21961	10.1256	0.21776	10.1256	0.26958	10.1256	0.20624
10.1291	0.22422	10.1291	0.25806	10.1291	0.26184	10.1291	0.19772
10.1326	0.20931	10.1326	0.26186	10.1326	0.30039	10.1326	0.19482
10.136	0.2296	10.136	0.27357	10.136	0.30161	10.136	0.20228
10.1395	0.2485	10.1395	0.27813	10.1395	0.32332	10.1395	0.22237
10.1429	0.25864	10.1429	0.283	10.1429	0.31299	10.1429	0.2309
10.1464	0.2903	10.1464	0.3125	10.1464	0.33849	10.1464	0.24795
10.1499	0.27862	10.1499	0.3195	10.1499	0.34199	10.1499	0.26225
10.1533	0.30137	10.1533	0.31691	10.1533	0.36733	10.1533	0.25784
10.1568	0.28969	10.1568	0.34094	10.1568	0.35322	10.1568	0.26271
10.1602	0.31996	10.1602	0.38336	10.1602	0.3731	10.1602	0.26743
10.1637	0.31351	10.1637	0.35569	10.1637	0.369	10.1637	0.28995
10.1672	0.34225	10.1672	0.37181	10.1672	0.40316	10.1672	0.28615
10.1706	0.33963	10.1706	0.36968	10.1706	0.42593	10.1706	0.30822
10.1741	0.37959	10.1741	0.41104	10.1741	0.44065	10.1741	0.31263
10.1775	0.35946	10.1775	0.41119	10.1775	0.45112	10.1775	0.32085
10.181	0.39604	10.181	0.44708	10.181	0.48103	10.181	0.3242
10.1845	0.38758	10.1845	0.46624	10.1845	0.49089	10.1845	0.33227
10.1879	0.41801	10.1879	0.47369	10.1879	0.47086	10.1879	0.35342
10.1914	0.43661	10.1914	0.47369	10.1914	0.50804	10.1914	0.37595
10.1948	0.44721	10.1948	0.50213	10.1948	0.52687	10.1948	0.37352
10.1983	0.46089	10.1983	0.5038	10.1983	0.54007	10.1983	0.37839
10.2018	0.47457	10.2018	0.4924	10.2018	0.54888	10.2018	0.43075
10.2052	0.51114	10.2052	0.54304	10.2052	0.61278	10.2052	0.40167
10.2087	0.51252	10.2087	0.55079	10.2087	0.58197	10.2087	0.41476
10.2121	0.53665	10.2121	0.56402	10.2121	0.62083	10.2121	0.43425
10.2156	0.55832	10.2156	0.59231	10.2156	0.62553	10.2156	0.43516
10.2191	0.54987	10.2191	0.58044	10.2191	0.61673	10.2191	0.47534
10.2225	0.60181	10.2225	0.61025	10.2225	0.6486	10.2225	0.50289
10.226	0.57938	10.226	0.64203	10.226	0.6826	10.226	0.5
10.2294	0.59828	10.2294	0.64127	10.2294	0.70947	10.2294	0.54855
10.2329	0.62732	10.2329	0.67077	10.2329	0.68868	10.2329	0.55084
10.2364	0.64623	10.2364	0.69373	10.2364	0.73163	10.2364	0.56728
10.2398	0.65821	10.2398	0.69176	10.2398	0.75501	10.2398	0.58661
10.2433	0.69617	10.2433	0.69465	10.2433	0.77125	10.2433	0.58158
10.2467	0.67681	10.2467	0.73175	10.2467	0.75015	10.2467	0.5965
10.2502	0.71554	10.2502	0.7319	10.2502	0.7752	10.2502	0.61522
10.2537	0.72122	10.2537	0.77616	10.2537	0.79463	10.2537	0.63242
10.2571	0.74059	10.2571	0.7833	10.2571	0.81223	10.2571	0.67945
10.2606	0.75565	10.2606	0.80581	10.2606	0.81315	10.2606	0.66575
10.264	0.78239	10.264	0.82908	10.264	0.82028	10.264	0.69346
10.2675	0.76425	10.2675	0.84656	10.2675	0.85899	10.2675	0.70426
10.271	0.79007	10.271	0.85979	10.271	0.85185	10.271	0.70411
10.2744	0.84156	10.2744	0.87044	10.2744	0.89435	10.2744	0.75921
10.2779	0.84125	10.2779	0.85888	10.2779	0.87432	10.2779	0.76986
10.2813	0.84924	10.2813	0.86359	10.2813	0.8643	10.2813	0.74734
10.2848	0.85323	10.2848	0.87546	10.2848	0.89663	10.2848	0.75175
10.2883	0.87198	10.2883	0.9045	10.2883	0.89724	10.2883	0.80639
10.2917	0.90856	10.2917	0.91043	10.2917	0.94687	10.2917	0.83272
10.2952	0.92116	10.2952	0.92488	10.2952	0.92441	10.2952	0.8172
10.2986	0.90257	10.2986	0.93461	10.2986	0.95143	10.2986	0.8312
10.3021	0.90656	10.3021	0.92488	10.3021	0.94353	10.3021	0.85601
10.3056	0.9164	10.3056	0.91423	10.3056	0.93078	10.3056	0.8624
10.309	0.94683	10.309	0.95225	10.309	0.96494	10.309	0.86819
10.3125	0.94037	10.3125	0.9635	10.3125	0.96903	10.3125	0.88813
10.3159	0.9708	10.3159	0.97871	10.3159	0.97055	10.3159	0.91629
10.3194	0.98386	10.3194	0.98114	10.3194	0.9578	10.3194	0.9035
10.3229	0.98509	10.3229	0.94708	10.3229	0.97875	10.3229	0.89848
10.3263	0.97879	10.3263	0.98555	10.3263	0.96205	10.3263	0.9172
10.3298	0.97787	10.3298	0.99103	10.3298	0.9742	10.3298	0.91005
10.3332	0.96481	10.3332	0.97308	10.3332	0.95689	10.3332	0.92709
10.3367	1	10.3367	0.96974	10.3367	1	10.3367	0.92314
10.3402	0.99308	10.3402	1	10.3402	0.94414	10.3402	0.96393
10.3436	0.96788	10.3436	0.9997	10.3436	0.96539	10.3436	0.94155
10.3471	0.97387	10.3471	0.99818	10.3471	0.98072	10.3471	0.94536
10.3505	0.99185	10.3505	0.98783	10.3505	0.98528	10.3505	0.90928
10.354	0.98494	10.354	0.95103	10.354	0.97814	10.354	0.95403
10.3575	0.97879	10.3575	0.97369	10.3575	0.95811	10.3575	0.94292
10.3609	0.98033	10.3609	0.99027	10.3609	0.95598	10.3609	0.9761
10.3644	0.99232	10.3644	0.95605	10.3644	0.93944	10.3644	0.96636
10.3678	0.9874	10.3678	0.96305	10.3678	0.92896	10.3678	1
10.3713	0.95927	10.3713	0.94328	10.3713	0.94323	10.3713	0.96119
10.3748	0.95328	10.3748	0.95271	10.3748	0.92228	10.3748	0.96651
10.3782	0.95405	10.3782	0.9521	10.3782	0.88616	10.3782	0.96195
10.3817	0.99032	10.3817	0.96229	10.3817	0.91029	10.3817	0.94003
10.3851	0.94544	10.3851	0.93339	10.3851	0.93321	10.3851	0.92588
10.3886	0.97264	10.3886	0.92731	10.3886	0.8901	10.3886	0.92222
10.3921	0.93376	10.3921	0.9229	10.3921	0.90164	10.3921	0.91979
10.3955	0.93807	10.3955	0.91347	10.3955	0.89101	10.3955	0.94186
10.399	0.91824	10.399	0.90967	10.399	0.85322	10.399	0.9312
10.4024	0.94652	10.4024	0.8674	10.4024	0.83166	10.4024	0.94049
10.4059	0.93315	10.4059	0.90754	10.4059	0.83151	10.4059	0.91674
10.4094	0.88751	10.4094	0.8639	10.4094	0.82696	10.4094	0.90259
10.4128	0.88505	10.4128	0.84033	10.4128	0.83455	10.4128	0.92451
10.4163	0.87798	10.4163	0.84611	10.4163	0.79584	10.4163	0.89269
10.4197	0.858	10.4197	0.81509	10.4197	0.77338	10.4197	0.88037
10.4232	0.87045	10.4232	0.80505	10.4232	0.77611	10.4232	0.86697
10.4267	0.85293	10.4267	0.8052	10.4267	0.73695	10.4267	0.85723
10.4301	0.85938	10.4301	0.80064	10.4301	0.74696	10.4301	0.84094
10.4336	0.81328	10.4336	0.776	10.4336	0.72693	10.4336	0.8446
10.437	0.78777	10.437	0.75988	10.437	0.71433	10.437	0.8242
10.4405	0.80298	10.4405	0.7205	10.4405	0.70386	10.4405	0.81948
10.444	0.76963	10.444	0.72901	10.444	0.68594	10.444	0.80883
10.4474	0.74228	10.4474	0.69982	10.4474	0.65923	10.4474	0.8003
10.4509	0.73797	10.4509	0.70453	10.4509	0.65301	10.4509	0.7653
10.4543	0.74428	10.4543	0.67792	10.4543	0.63221	10.4543	0.74703
10.4578	0.71661	10.4578	0.66895	10.4578	0.61415	10.4578	0.72861
10.4613	0.6742	10.4613	0.6174	10.4613	0.60565	10.4613	0.72192
10.4647	0.67573	10.4647	0.60873	10.4647	0.59927	10.4647	0.72877
10.4682	0.65775	10.4682	0.59155	10.4682	0.54356	10.4682	0.71218
10.4717	0.63762	10.4717	0.59018	10.4717	0.54523	10.4717	0.68006
10.4751	0.61611	10.4751	0.599	10.4751	0.52353	10.4751	0.68006
10.4786	0.56846	10.4786	0.55155	10.4786	0.48406	10.4786	0.64916
10.482	0.56493	10.482	0.5403	10.482	0.46782	10.482	0.63409
10.4855	0.56616	10.4855	0.53133	10.4855	0.44444	10.4855	0.61887
10.489	0.54019	10.489	0.53695	10.489	0.47162	10.489	0.62237
10.4924	0.54019	10.4924	0.49437	10.4924	0.44778	10.4924	0.59863
10.4959	0.52267	10.4959	0.46229	10.4959	0.42456	10.4959	0.54673
10.4993	0.49039	10.4993	0.46061	10.4993	0.42577	10.4993	0.57002
10.5028	0.48271	10.5028	0.45803	10.5028	0.39921	10.5028	0.56301
10.5063	0.46811	10.5063	0.41667	10.5063	0.37295	10.5063	0.52801
10.5097	0.44721	10.5097	0.41271	10.5097	0.36658	10.5097	0.51507
10.5132	0.43138	10.5132	0.39827	10.5132	0.35398	10.5132	0.48721
10.5166	0.44137	10.5166	0.36618	10.5166	0.34335	10.5166	0.44779
10.5201	0.41939	10.5201	0.35173	10.5201	0.33789	10.5201	0.4653
10.5236	0.37052	10.5236	0.34763	10.5236	0.28142	10.5236	0.42207
10.527	0.37022	10.527	0.33637	10.527	0.30768	10.527	0.41172
10.5305	0.35347	10.5305	0.30657	10.5305	0.30115	10.5305	0.41461
10.5339	0.33149	10.5339	0.29334	10.5339	0.27413	10.5339	0.3691
10.5374	0.32027	10.5374	0.2906	10.5374	0.24332	10.5374	0.36469
10.5409	0.30582	10.5409	0.28558	10.5409	0.2459	10.5409	0.36773
10.5443	0.29061	10.5443	0.26004	10.5443	0.2201	10.5443	0.35616
10.5478	0.28339	10.5478	0.27099	10.5478	0.23831	10.5478	0.31111
10.5512	0.25296	10.5512	0.23799	10.5512	0.22556	10.5512	0.31416
10.5547	0.26848	10.5547	0.23251	10.5547	0.20522	10.5547	0.30715
10.5582	0.26617	10.5582	0.23814	10.5582	0.18777	10.5582	0.29361
10.5616	0.24036	10.5616	0.22841	10.5616	0.19414	10.5616	0.25845
10.5651	0.21777	10.5651	0.20088	10.5651	0.18534	10.5651	0.26377
10.5685	0.22191	10.5685	0.19191	10.5685	0.18306	10.5685	0.24932
10.572	0.23037	10.572	0.19237	10.572	0.16894	10.572	0.24871
10.5755	0.19149	10.5755	0.158	10.5755	0.16424	10.5755	0.24125
10.5789	0.20516	10.5789	0.1799	10.5789	0.16135	10.5789	0.21537
10.5824	0.18595	10.5824	0.15922	10.5824	0.15513	10.5824	0.22374
10.5858	0.18503	10.5858	0.16302	10.5858	0.14026	10.5858	0.20974
10.5893	0.17581	10.5893	0.14614	10.5893	0.14784	10.5893	0.19528
10.5928	0.16582	10.5928	0.13397	10.5928	0.14238	10.5928	0.18219
10.5962	0.16628	10.5962	0.14218	10.5962	0.14329	10.5962	0.19482
10.5997	0.14846	10.5997	0.14903	10.5997	0.12675	10.5997	0.1796
10.6031	0.12002	10.6031	0.11892	10.6031	0.1225	10.6031	0.16925
10.6066	0.13032	10.6066	0.13245	10.6066	0.09305	10.6066	0.14764
10.6101	0.11987	10.6101	0.11831	10.6101	0.11415	10.6101	0.14703
10.6135	0.13201	10.6135	0.12059	10.6135	0.08804	10.6135	0.14231
10.617	0.13432	10.617	0.10204	10.617	0.10853	10.617	0.13653
10.6204	0.11864	10.6204	0.11831	10.6204	0.09411	10.6204	0.1347
10.6239	0.10542	10.6239	0.12789	10.6239	0.07514	10.6239	0.14323
10.6274	0.10097	10.6274	0.12257	10.6274	0.07817	10.6274	0.13744
10.6308	0.12817	10.6308	0.09276	10.6308	0.08652	10.6308	0.11446
10.6343	0.08207	10.6343	0.10143	10.6343	0.08531	10.6343	0.11522
10.6377	0.08621	10.6377	0.08349	10.6377	0.08758	10.6377	0.11887
10.6412	0.09743	10.6412	0.08805	10.6412	0.08288	10.6412	0.10457
10.6447	0.07208	10.6447	0.08379	10.6447	0.09517	10.6447	0.11172
10.6481	0.09713	10.6481	0.06889	10.6481	0.06421	10.6481	0.08478
10.6516	0.08268	10.6516	0.07086	10.6516	0.0759	10.6516	0.11431
10.655	0.08575	10.655	0.07649	10.655	0.07681	10.655	0.11081
10.6585	0.07162	10.6585	0.06448	10.6585	0.05889	10.6585	0.08615
10.662	0.0959	10.662	0.07284	10.662	0.05631	10.662	0.09376
10.6654	0.08514	10.6654	0.07984	10.6654	0.05434	10.6654	0.08995
10.6689	0.08591	10.6689	0.06934	10.6689	0.06406	10.6689	0.1032
10.6723	0.07961	10.6723	0.07892	10.6723	0.05798	10.6723	0.09619
10.6758	0.07054	10.6758	0.05779	10.6758	0.05662	10.6758	0.08661
10.6793	0.06608	10.6793	0.05961	10.6793	0.06906	10.6793	0.08782
10.6827	0.05732	10.6827	0.06022	10.6827	0.07544	10.6827	0.08097
10.6862	0.05778	10.6862	0.04836	10.6862	0.05647	10.6862	0.08371
10.6896	0.06362	10.6896	0.07208	10.6896	0.06011	10.6896	0.0895
10.6931	0.05917	10.6931	0.04258	10.6931	0.08273	10.6931	0.08311
10.6966	0.06762	10.6966	0.06189	10.6966	0.06542	10.6966	0.07047
10.7	0.05978	10.7	0.05627	10.7	0.05024	10.7	0.0656
10.7035	0.07023	10.7035	0.0587	10.7035	0.05267	10.7035	0.07458
10.7069	0.06347	10.7069	0.04775	10.7069	0.03233	10.7069	0.06667
10.7104	0.04856	10.7104	0.05657	10.7104	0.05191	10.7104	0.05586
10.7139	0.05763	10.7139	0.04912	10.7139	0.04645	10.7139	0.0624
10.7173	0.04764	10.7173	0.04699	10.7173	0.05389	10.7173	0.05951
10.7208	0.03765	10.7208	0.03665	10.7208	0.05298	10.7208	0.05388
10.7242	0.05855	10.7242	0.03239	10.7242	0.05889	10.7242	0.05875
10.7277	0.03903	10.7277	0.04608	10.7277	0.03415	10.7277	0.05693
10.7312	0.0418	10.7312	0.03832	10.7312	0.0469	10.7312	0.05403
10.7346	0.04564	10.7346	0.05991	10.7346	0.0381	10.7346	0.07062
10.7381	0.05041	10.7381	0.04243	10.7381	0.0337	10.7381	0.05875
10.7415	0.03504	10.7415	0.0444	10.7415	0.01427	10.7415	0.05084
10.745	0.05025	10.745	0.04121	10.745	0.03582	10.745	0.07245
10.7485	0.02274	10.7485	0.04942	10.7485	0.06041	10.7485	0.06788
10.7519	0.05809	10.7519	0.02494	10.7519	0.04007	10.7519	0.0379
10.7554	0.04856	10.7554	0.04167	10.7554	0.04007	10.7554	0.05099
10.7588	0.04119	10.7588	0.04927	10.7588	0.06254	10.7588	0.05525
10.7623	0.05087	10.7623	0.03467	10.7623	0.01609	10.7623	0.05495
10.7658	0.04334	10.7658	0.03634	10.7658	0.04508	10.7658	0.02694
10.7692	0.05164	10.7692	0.04516	10.7692	0.02201	10.7692	0.04977
10.7727	0.04149	10.7727	0.04516	10.7727	0.05571	10.7727	0.03699
10.7761	0.04902	10.7761	0.02707	10.7761	0.0463	10.7761	0.04795
10.7796	0.03504	10.7796	0.04349	10.7796	0.04584	10.7796	0.07458
10.7831	0.0335	10.7831	0.04684	10.7831	0.03203	10.7831	0.04597
10.7865	0.03258	10.7865	0.0368	10.7865	0.03355	10.7865	0.0411
10.79	0.0398	10.79	0.05262	10.79	0.04736	10.79	0.04307
10.7934	0.04779	10.7934	0.03543	10.7934	0.04265	10.7934	0.0446
10.7969	0.02674	10.7969	0.02965	10.7969	0.03339	10.7969	0.04536
10.8004	0.03919	10.8004	0.03923	10.8004	0.03248	10.8004	0.0449
10.8038	0.03688	10.8038	0.03239	10.8038	0.04068	10.8038	0.04247
10.8073	0.0189	10.8073	0.03178	10.8073	0.03689	10.8073	0.0484
10.8107	0.02121	10.8107	0.03528	10.8107	0.04372	10.8107	0.04962
10.8142	0.02705	10.8142	0.02737	10.8142	0.03279	10.8142	0.04505
10.8177	0.02843	10.8177	0.05353	10.8177	0.02459	10.8177	0.04414
10.8211	0.04211	10.8211	0.0514	10.8211	0.05556	10.8211	0.05556
10.8246	0.02536	10.8246	0.03026	10.8246	0.02292	10.8246	0.06758
10.828	0.03289	10.828	0.02813	10.828	0.03734	10.828	0.04825
10.8315	0.02751	10.8315	0.03011	10.8315	0.03203	10.8315	0.04186
10.835	0.03458	10.835	0.03786	10.835	0.02034	10.835	0.0379
10.8384	0.03565	10.8384	0.03923	10.8384	0.03734	10.8384	0.05419
10.8419	0.02951	10.8419	0.01946	10.8419	0.04235	10.8419	0.04018
10.8454	0.02198	10.8454	0.02798	10.8454	0.03446	10.8454	0.0347
10.8488	0.02474	10.8488	0.03041	10.8488	0.03294	10.8488	0.04079
10.8523	0.03734	10.8523	0.04258	10.8523	0.02277	10.8523	0.06027
10.8557	0.02013	10.8557	0.04167	10.8557	0.05556	10.8557	0.05312
10.8592	0.02874	10.8592	0.04623	10.8592	0.02611	10.8592	0.03699
10.8627	0.04672	10.8627	0.03817	10.8627	0.02884	10.8627	0.0583
10.8661	0.02736	10.8661	0.02281	10.8661	0.02262	10.8661	0.02664
10.8696	0.0189	10.8696	0.04745	10.8696	0.01351	10.8696	0.0376
10.873	0.0249	10.873	0.03193	10.873	0.04159	10.873	0.04962
10.8765	0.03611	10.8765	0.0333	10.8765	0.03233	10.8765	0.0621
10.88	0.02628	10.88	0.0257	10.88	0.02793	10.88	0.02451
10.8834	0.04657	10.8834	0.03254	10.8834	0.02216	10.8834	0.04353
10.8869	0.02828	10.8869	0.03923	10.8869	0.02353	10.8869	0.05084
10.8903	0.03273	10.8903	0.03954	10.8903	0.02899	10.8903	0.04262
10.8938	0.02751	10.8938	0.02707	10.8938	0.03931	10.8938	0.03653
10.8973	0.02889	10.8973	0.03224	10.8973	0.04827	10.8973	0.04551
10.9007	0.05917	10.9007	0.02144	10.9007	0.02155	10.9007	0.0414
10.9042	0.03181	10.9042	0.03209	10.9042	0.03233	10.9042	0.02344
10.9076	0.0315	10.9076	0.04364	10.9076	0.03825	10.9076	0.0207
10.9111	0.02136	10.9111	0.02372	10.9111	0.03749	10.9111	0.02801
10.9146	0.02582	10.9146	0.026	10.9146	0.0299	10.9146	0.05632
10.918	0.03842	10.918	0.03133	10.918	0.03825	10.918	0.03836
10.9215	0.02874	10.9215	0.03361	10.9215	0.03506	10.9215	0.04551
10.9249	0.02981	10.9249	0.03984	10.9249	0.01503	10.9249	0.04338
10.9284	0.02536	10.9284	0.03391	10.9284	0.0384	10.9284	0.0347
10.9319	0.02536	10.9319	0.0365	10.9319	0.03992	10.9319	0.03805
10.9353	0.02459	10.9353	0.0444	10.9353	0.03294	10.9353	0.03927
10.9388	0.04011	10.9388	0.03513	10.9388	0.04964	10.9388	0.0379
10.9422	0.0292	10.9422	0.02038	10.9422	0.01063	10.9422	0.04247
10.9457	0.0398	10.9457	0.01779	10.9457	0.03157	10.9457	0.02968
10.9492	0.03074	10.9492	0.02692	10.9492	0.03506	10.9492	0.0417
10.9526	0.04564	10.9526	0.03254	10.9526	0.02125	10.9526	0.02359
10.9561	0.01352	10.9561	0.04821	10.9561	0.03522	10.9561	0.0554
10.9595	0.03965	10.9595	0.03269	10.9595	0.04114	10.9595	0.04231
10.963	0.03781	10.963	0.03269	10.963	0.03036	10.963	0.04581
10.9665	0.03058	10.9665	0.0257	10.9665	0.03218	10.9665	0.04429
10.9699	0.03658	10.9699	0.03513	10.9699	0.02793	10.9699	0.03805
10.9734	0.03043	10.9734	0.0257	10.9734	0.02656	10.9734	0.0519
10.9768	0.02812	10.9768	0.02205	10.9768	0.02505	10.9768	0.04658
10.9803	0.02674	10.9803	0.03802	10.9803	0.02429	10.9803	0.04551
10.9838	0.01952	10.9838	0.01445	10.9838	0.02231	10.9838	0.03592
10.9872	0.0312	10.9872	0.04015	10.9872	0.02444	10.9872	0.04231
10.9907	0.03473	10.9907	0.02281	10.9907	0.03005	10.9907	0.03623
10.9941	0.04933	10.9941	0.03406	10.9941	0.04159	10.9941	0.05449
10.9976	0.03243	10.9976	0.03041	10.9976	0.03704	10.9976	0.04734
11.0011	0.02182	11.0011	0.02327	11.0011	0.02307	11.0011	0.01766
11.0045	0.03611	11.0045	0.04471	11.0045	0.04083	11.0045	0.03881
11.008	0.02966	11.008	0.03604	11.008	0.01791	11.008	0.04627
11.0114	0.0229	11.0114	0.02494	11.0114	0.02413	11.0114	0.01598
11.0149	0.01614	11.0149	0.03391	11.0149	0.01563	11.0149	0.0376
11.0184	0.03381	11.0184	0.04714	11.0184	0.04447	11.0184	0.04049
11.0218	0.04042	11.0218	0.01536	11.0218	0.02808	11.0218	0.02846
11.0253	0.02305	11.0253	0.04258	11.0253	0.03112	11.0253	0.03942
11.0287	0.03504	11.0287	0.04121	11.0287	0.02292	11.0287	0.06971
11.0322	0.05317	11.0322	0.02707	11.0322	0.034	11.0322	0.03425
11.0357	0.03704	11.0357	0.03817	11.0357	0.02171	11.0357	0.03409
11.0391	0.02305	11.0391	0.03482	11.0391	0.03597	11.0391	0.0516
11.0426	0.0418	11.0426	0.02327	11.0426	0.03066	11.0426	0.04444
11.046	0.03781	11.046	0.03954	11.046	0.01761	11.046	0.03896
11.0495	0.0418	11.0495	0.03786	11.0495	0.04736	11.0495	0.06073
11.053	0.0252	11.053	0.03072	11.053	0.03522	11.053	0.03455
11.0564	0.03381	11.0564	0.03604	11.0564	0.03628	11.0564	0.05251
11.0599	0.0229	11.0599	0.02387	11.0599	0.03264	11.0599	0.03912
11.0633	0.04149	11.0633	0.03254	11.0633	0.03947	11.0633	0.02374
11.0668	0.02474	11.0668	0.026	11.0668	0.03628	11.0668	0.04429
11.0703	0.01967	11.0703	0.02707	11.0703	0.02535	11.0703	0.04429
11.0737	0.04149	11.0737	0.03756	11.0737	0.03097	11.0737	0.02146
11.0772	0.03366	11.0772	0.03908	11.0772	0.03294	11.0772	0.02998
11.0806	0.04318	11.0806	0.03619	11.0806	0.03188	11.0806	0.0207
11.0841	0.03366	11.0841	0.03969	11.0841	0.03021	11.0841	0.02329
11.0876	0.03919	11.0876	0.02859	11.0876	0.03309	11.0876	0.0411
11.091	0.02044	11.091	0.01475	11.091	0.03081	11.091	0.02709
11.0945	0.0252	11.0945	0.04015	11.0945	0.02383	11.0945	0.02922
11.0979	0.03258	11.0979	0.026	11.0979	0.03719	11.0979	0.0312
11.1014	0.02059	11.1014	0.03269	11.1014	0.01806	11.1014	0.03105
11.1049	0.03043	11.1049	0.03558	11.1049	0.03916	11.1049	0.01872
11.1083	0.01906	11.1083	0.02768	11.1083	0.0293	11.1083	0.0344
11.1118	0.02613	11.1118	0.03224	11.1118	0.03506	11.1118	0.03135
11.1152	0.02228	11.1152	0.03437	11.1152	0.04614	11.1152	0.02511
11.1187	0.04672	11.1187	0.02616	11.1187	0.02186	11.1187	0.04505
11.1222	0.0312	11.1222	0.02783	11.1222	0.02231	11.1222	0.02664
11.1256	0.0272	11.1256	0.02053	11.1256	0.03005	11.1256	0.03592
11.1291	0.0398	11.1291	0.01642	11.1291	0.03112	11.1291	0.03257
11.1325	0.04026	11.1325	0.03315	11.1325	0.02383	11.1325	0.03242
11.136	0.02367	11.136	0.02327	11.136	0.03855	11.136	0.01979
11.1395	0.03519	11.1395	0.03893	11.1395	0.03339	11.1395	0.04947
11.1429	0.02782	11.1429	0.02311	11.1429	0.03522	11.1429	0.03577
11.1464	0.02367	11.1464	0.03878	11.1464	0.03415	11.1464	0.02314
11.1498	0.03243	11.1498	0.01597	11.1498	0.05039	11.1498	0.05114
11.1533	0.03473	11.1533	0.03269	11.1533	0.03871	11.1533	0.02572
11.1568	0.05379	11.1568	0.02905	11.1568	0.04508	11.1568	0.04505
11.1602	0.03642	11.1602	0.03574	11.1602	0.02596	11.1602	0.03912
11.1637	0.01737	11.1637	0.02768	11.1637	0.03355	11.1637	0.02009
11.1671	0.03028	11.1671	0.03422	11.1671	0.0466	11.1671	0.0277
11.1706	0.0395	11.1706	0.03117	11.1706	0.02459	11.1706	0.04581
11.1741	0.03028	11.1741	0.03102	11.1741	0.02945	11.1741	0.04094
11.1775	0.03919	11.1775	0.02965	11.1775	0.02626	11.1775	0.03729
11.181	0.02889	11.181	0.03345	11.181	0.03172	11.181	0.01903
11.1844	0.02013	11.1844	0.04288	11.1844	0.04159	11.1844	0.04003
11.1879	0.0292	11.1879	0.03878	11.1879	0.04265	11.1879	0.02907
11.1914	0.02059	11.1914	0.03665	11.1914	0.0258	11.1914	0.0417
11.1948	0.02689	11.1948	0.02357	11.1948	0.01821	11.1948	0.04079
11.1983	0.04211	11.1983	0.03254	11.1983	0.04205	11.1983	0.03272
11.2017	0.04841	11.2017	0.02676	11.2017	0.02702	11.2017	0.02588
11.2052	0.01767	11.2052	0.02327	11.2052	0.01973	11.2052	0.03592
11.2087	0.02889	11.2087	0.02646	11.2087	0.03537	11.2087	0.02877
11.2121	0.03442	11.2121	0.04288	11.2121	0.02505	11.2121	0.05114
11.2156	0.03012	11.2156	0.03969	11.2156	0.03506	11.2156	0.03775
11.219	0.02244	11.219	0.03178	11.219	0.03476	11.219	0.02709
11.2225	0.03903	11.2225	0.0371	11.2225	0.03036	11.2225	0.03455
11.226	0.03903	11.226	0.04075	11.226	0.04038	11.226	0.03227
11.2294	0.02244	11.2294	0.03604	11.2294	0.03597	11.2294	0.0484
11.2329	0.03043	11.2329	0.03026	11.2329	0.02322	11.2329	0.02374
11.2364	0.03289	11.2364	0.02144	11.2364	0.02747	11.2364	0.02998
11.2398	0.04933	11.2398	0.02053	11.2398	0.04098	11.2398	0.01279
11.2433	0.04134	11.2433	0.0222	11.2433	0.03005	11.2433	0.0309
11.2467	0.02935	11.2467	0.02007	11.2467	0.02565	11.2467	0.03623
11.2502	0.03104	11.2502	0.0254	11.2502	0.03567	11.2502	0.03592
11.2537	0.03335	11.2537	0.03224	11.2537	0.02702	11.2537	0.03592
11.2571	0.03442	11.2571	0.03391	11.2571	0.03355	11.2571	0.04703
11.2606	0.02321	11.2606	0.03908	11.2606	0.03324	11.2606	0.03181
11.264	0.02228	11.264	0.0333	11.264	0.03142	11.264	0.06104
11.2675	0.04226	11.2675	0.05231	11.2675	0.03097	11.2675	0.01674
11.271	0.04626	11.271	0.03543	11.271	0.04098	11.271	0.03942
11.2744	0.03243	11.2744	0.02509	11.2744	0.03005	11.2744	0.02527
11.2779	0.04872	11.2779	0.01703	11.2779	0.01624	11.2779	0.02329
11.2813	0.01045	11.2813	0.02844	11.2813	0.03233	11.2813	0.05099
11.2848	0.04088	11.2848	0.01141	11.2848	0.04038	11.2848	0.04155
11.2883	0.05025	11.2883	0.03285	11.2883	0.02611	11.2883	0.03379
11.2917	0.02428	11.2917	0.0438	11.2917	0.02884	11.2917	0.01233
11.2952	0.03104	11.2952	0.01901	11.2952	0.03476	11.2952	0.03805
11.2986	0.03489	11.2986	0.04516	11.2986	0.03901	11.2986	0.02983
11.3021	0.03688	11.3021	0.0333	11.3021	0.02763	11.3021	0.04201
11.3056	0.02305	11.3056	0.02494	11.3056	0.03294	11.3056	0.06164
11.309	0.04288	11.309	0.04182	11.309	0.03233	11.309	0.04003
11.3125	0.03089	11.3125	0.02159	11.3125	0.0252	11.3125	0.02496
11.3159	0.03796	11.3159	0.02783	11.3159	0.03172	11.3159	0.04673
11.3194	0.04042	11.3194	0.00821	11.3194	0.04129	11.3194	0.0449
11.3229	0.03304	11.3229	0.03984	11.3229	0.01032	11.3229	0.04475
11.3263	0.04149	11.3263	0.01992	11.3263	0.02444	11.3263	0.02588
11.3298	0.0461	11.3298	0.02646	11.3298	0.03506	11.3298	0.04703
11.3332	0.03289	11.3332	0.03543	11.3332	0.04842	11.3332	0.02664
11.3367	0.02736	11.3367	0.033	11.3367	0.04341	11.3367	0.03607
11.3402	0.04749	11.3402	0.01825	11.3402	0.01973	11.3402	0.02907
11.3436	0.03074	11.3436	0.03209	11.3436	0.02292	11.3436	0.03349
11.3471	0.03258	11.3471	0.0292	11.3471	0.03613	11.3471	0.02527
11.3505	0.02843	11.3505	0.02935	11.3505	0.02763	11.3505	0.0449
11.354	0.03058	11.354	0.0295	11.354	0.03704	11.354	0.04292
11.3575	0.03642	11.3575	0.02981	11.3575	0.03339	11.3575	0.04916
11.3609	0.04841	11.3609	0.01779	11.3609	0.03992	11.3609	0.04003
11.3644	0.02136	11.3644	0.02357	11.3644	0.03704	11.3644	0.03927
11.3678	0.03734	11.3678	0.03102	11.3678	0.04007	11.3678	0.02085
11.3713	0.04226	11.3713	0.03756	11.3713	0.02307	11.3713	0.02009
11.3748	0.03442	11.3748	0.04045	11.3748	0.03355	11.3748	0.03881
11.3782	0.04487	11.3782	0.0295	11.3782	0.02945	11.3782	0.03364
11.3817	0.02413	11.3817	0.0187	11.3817	0.04827	11.3817	0.04505
11.3851	0.03903	11.3851	0.04151	11.3851	0.02702	11.3851	0.04277
11.3886	0.03919	11.3886	0.01536	11.3886	0.03264	11.3886	0.04962
11.3921	0.0332	11.3921	0.02905	11.3921	0.03339	11.3921	0.02511
11.3955	0.03197	11.3955	0.03376	11.3955	0.03522	11.3955	0.02405
11.399	0.02505	11.399	0.03011	11.399	0.03931	11.399	0.02557
11.4024	0.02613	11.4024	0.0222	11.4024	0.03491	11.4024	0.0551
11.4059	0.0398	11.4059	0.03498	11.4059	0.034	11.4059	0.04718
11.4094	0.0395	11.4094	0.02616	11.4094	0.02247	11.4094	0.02329
11.4128	0.02736	11.4128	0.03726	11.4128	0.03172	11.4128	0.04414
11.4163	0.03611	11.4163	0.03026	11.4163	0.03673	11.4163	0.03135
11.4197	0.03919	11.4197	0.01353	11.4197	0.03172	11.4197	0.03912
11.4232	0.03058	11.4232	0.03026	11.4232	0.04341	11.4232	0.04566
11.4267	0.04564	11.4267	0.03756	11.4267	0.03021	11.4267	0.03699
11.4301	0.03658	11.4301	0.01262	11.4301	0.02808	11.4301	0.02907
11.4336	0.03734	11.4336	0.03452	11.4336	0.02125	11.4336	0.0242
11.437	0.02659	11.437	0.0444	11.437	0.03901	11.437	0.04277
11.4405	0.04795	11.4405	0.03528	11.4405	0.02838	11.4405	0.03486
11.444	0.02582	11.444	0.02144	11.444	0.01685	11.444	0.03029
11.4474	0.03611	11.4474	0.02281	11.4474	0.0337	11.4474	0.03927
11.4509	0.02505	11.4509	0.02889	11.4509	0.03218	11.4509	0.02892
11.4543	0.03688	11.4543	0.01414	11.4543	0.03157	11.4543	0.05145
11.4578	0.03781	11.4578	0.02783	11.4578	0.0343	11.4578	0.03059
11.4613	0.03381	11.4613	0.03133	11.4613	0.04068	11.4613	0.0382
11.4647	0.04672	11.4647	0.02813	11.4647	0.02596	11.4647	0.02298
11.4682	0.03473	11.4682	0.02996	11.4682	0.0343	11.4682	0.04703
11.4716	0.04887	11.4716	0.02464	11.4716	0.03795	11.4716	0.04003
11.4751	0.03596	11.4751	0.03574	11.4751	0.02747	11.4751	0.04414
11.4786	0.04257	11.4786	0.02175	11.4786	0.0384	11.4786	0.02922
11.482	0.03473	11.482	0.02342	11.482	0.03537	11.482	0.03775
11.4855	0.03166	11.4855	0.02342	11.4855	0.02808	11.4855	0.02024
11.4889	0.01921	11.4889	0.02007	11.4889	0.04189	11.4889	0.03638
11.4924	0.02351	11.4924	0.03209	11.4924	0.03203	11.4924	0.04079
11.4959	0.02674	11.4959	0.03437	11.4959	0.03947	11.4959	0.04581
11.4993	0.03903	11.4993	0.01673	11.4993	0.03127	11.4993	0.02374
11.5028	0.01767	11.5028	0.02175	11.5028	0.02383	11.5028	0.03653
11.5062	0.03396	11.5062	0.04805	11.5062	0.02474	11.5062	0.02846
11.5097	0.02705	11.5097	0.02053	11.5097	0.02353	11.5097	0.03272
11.5132	0.03873	11.5132	0.02828	11.5132	0.0343	11.5132	0.03181
11.5166	0.03827	11.5166	0.02585	11.5166	0.03886	11.5166	0.01994
11.5201	0.04534	11.5201	0.03802	11.5201	0.03673	11.5201	0.02801
11.5235	0.0252	11.5235	0.0254	11.5235	0.03597	11.5235	0.04155
11.527	0.03827	11.527	0.03285	11.527	0.02717	11.527	0.04277
11.5305	0.03565	11.5305	0.02479	11.5305	0.02247	11.5305	0.03927
11.5339	0.03919	11.5339	0.02099	11.5339	0.0258	11.5339	0.03531
11.5374	0.03857	11.5374	0.03178	11.5374	0.03795	11.5374	0.04003
11.5408	0.03658	11.5408	0.02266	11.5408	0.03552	11.5408	0.03151
11.5443	0.03765	11.5443	0.04091	11.5443	0.02672	11.5443	0.02329
11.5478	0.04457	11.5478	0.03893	11.5478	0.02292	11.5478	0.04277
11.5512	0.04534	11.5512	0.02357	11.5512	0.04569	11.5512	0.02846
11.5547	0.05333	11.5547	0.03422	11.5547	0.03567	11.5547	0.03775
11.5581	0.04626	11.5581	0.03999	11.5581	0.04675	11.5581	0.03014
11.5616	0.02705	11.5616	0.03863	11.5616	0.02398	11.5616	0.02283
11.5651	0.02582	11.5651	0.01338	11.5651	0.0384	11.5651	0.03257
11.5685	0.02628	11.5685	0.03254	11.5685	0.04083	11.5685	0.01963
11.572	0.06086	11.572	0.03361	11.572	0.03066	11.572	0.04079
11.5754	0.04395	11.5754	0.04471	11.5754	0.03324	11.5754	0.05282
11.5789	0.03166	11.5789	0.03148	11.5789	0.03522	11.5789	0.0347
11.5824	0.02336	11.5824	0.02981	11.5824	0.01199	11.5824	0.02907
11.5858	0.03565	11.5858	0.02889	11.5858	0.04432	11.5858	0.03242
11.5893	0.03965	11.5893	0.01825	11.5893	0.05874	11.5893	0.05084
11.5927	0.04518	11.5927	0.02433	11.5927	0.03643	11.5927	0.03333
11.5962	0.04749	11.5962	0.03345	11.5962	0.0208	11.5962	0.0382
11.5997	0.03535	11.5997	0.03072	11.5997	0.02656	11.5997	0.0274
11.6031	0.05271	11.6031	0.04075	11.6031	0.02808	11.6031	0.04901
11.6066	0.02444	11.6066	0.03452	11.6066	0.03977	11.6066	0.03379
11.6101	0.02705	11.6101	0.03254	11.6101	0.04083	11.6101	0.04536
11.6135	0.04733	11.6135	0.02235	11.6135	0.04827	11.6135	0.04734
11.617	0.02935	11.617	0.03422	11.617	0.03233	11.617	0.03653
11.6204	0.03304	11.6204	0.01794	11.6204	0.03931	11.6204	0.03501
11.6239	0.01337	11.6239	0.0184	11.6239	0.03537	11.6239	0.02664
11.6274	0.02351	11.6274	0.03254	11.6274	0.03279	11.6274	0.02344
11.6308	0.04395	11.6308	0.04547	11.6308	0.01821	11.6308	0.02922
11.6343	0.03181	11.6343	0.02692	11.6343	0.03992	11.6343	0.04064
11.6377	0.04902	11.6377	0.0371	11.6377	0.03264	11.6377	0.05525
11.6412	0.03381	11.6412	0.02981	11.6412	0.03264	11.6412	0.03059
11.6447	0.03811	11.6447	0.03057	11.6447	0.04645	11.6447	0.0376
11.6481	0.03934	11.6481	0.02768	11.6481	0.02049	11.6481	0.03714
11.6516	0.02951	11.6516	0.0441	11.6516	0.04296	11.6516	0.0175
11.655	0.04349	11.655	0.03391	11.655	0.05024	11.655	0.0344
11.6585	0.03611	11.6585	0.02281	11.6585	0.03339	11.6585	0.05068
11.662	0.03535	11.662	0.02889	11.662	0.04174	11.662	0.04064
11.6654	0.04073	11.6654	0.02175	11.6654	0.02656	11.6654	0.02648
11.6689	0.03366	11.6689	0.02235	11.6689	0.03643	11.6689	0.04734
11.6723	0.04964	11.6723	0.02509	11.6723	0.02596	11.6723	0.04612
11.6758	0.02582	11.6758	0.01855	11.6758	0.03005	11.6758	0.02024
11.6793	0.02336	11.6793	0.00791	11.6793	0.0384	11.6793	0.03896
11.6827	0.02075	11.6827	0.03498	11.6827	0.02793	11.6827	0.04262
11.6862	0.02536	11.6862	0.03209	11.6862	0.02778	11.6862	0.03668
11.6896	0.0355	11.6896	0.04243	11.6896	0.02717	11.6896	0.02283
11.6931	0.04887	11.6931	0.01916	11.6931	0.0378	11.6931	0.03744
11.6966	0.0418	11.6966	0.02935	11.6966	0.0422	11.6966	0.03379
11.7	0.03673	11.7	0.03558	11.7	0.03066	11.7	0.03744
11.7035	0.01414	11.7035	0.02068	11.7035	0.03248	11.7035	0.02816
11.7069	0.03181	11.7069	0.03756	11.7069	0.034	11.7069	0.03455
11.7104	0.0355	11.7104	0.03269	11.7104	0.04053	11.7104	0.02588
11.7139	0.0292	11.7139	0.03969	11.7139	0.02975	11.7139	0.03014
11.7173	0.02951	11.7173	0.04045	11.7173	0.04083	11.7173	0.02085
11.7208	0.02182	11.7208	0.02965	11.7208	0.04523	11.7208	0.02603
11.7242	0.05763	11.7242	0.02129	11.7242	0.04007	11.7242	0.0309
11.7277	0.02874	11.7277	0.02509	11.7277	0.03309	11.7277	0.03288
11.7312	0.04733	11.7312	0.02844	11.7312	0.02793	11.7312	0.03257
11.7346	0.01614	11.7346	0.02509	11.7346	0.03188	11.7346	0.0312
11.7381	0.02843	11.7381	0.05186	11.7381	0.04281	11.7381	0.03973
11.7415	0.03765	11.7415	0.04045	11.7415	0.04159	11.7415	0.02116
11.745	0.04964	11.745	0.01749	11.745	0.03446	11.745	0.02785
11.7485	0.04242	11.7485	0.0333	11.7485	0.02231	11.7485	0.03044
11.7519	0.04134	11.7519	0.02327	11.7519	0.02763	11.7519	0.03881
11.7554	0.03489	11.7554	0.033	11.7554	0.03172	11.7554	0.02222
11.7588	0.03089	11.7588	0.04425	11.7588	0.0381	11.7588	0.03379
11.7623	0.02966	11.7623	0.03376	11.7623	0.03309	11.7623	0.03044
11.7658	0.0292	11.7658	0.02296	11.7658	0.03264	11.7658	0.02618
11.7692	0.02566	11.7692	0.01688	11.7692	0.02808	11.7692	0.03135
11.7727	0.02782	11.7727	0.04167	11.7727	0.05115	11.7727	0.04795
11.7761	0.02843	11.7761	0.03406	11.7761	0.04205	11.7761	0.0312
11.7796	0.02428	11.7796	0.01521	11.7796	0.04569	11.7796	0.02648
11.7831	0.02997	11.7831	0.03269	11.7831	0.03218	11.7831	0.04505
11.7865	0.03212	11.7865	0.03482	11.7865	0.02869	11.7865	0.03699
11.79	0.0189	11.79	0.0219	11.79	0.02869	11.79	0.03409
11.7934	0.03596	11.7934	0.0292	11.7934	0.03339	11.7934	0.03927
11.7969	0.04195	11.7969	0.00745	11.7969	0.0296	11.7969	0.03638
11.8004	0.02182	11.8004	0.02905	11.8004	0.03992	11.8004	0.01644
11.8038	0.01921	11.8038	0.0441	11.8038	0.03339	11.8038	0.03349
11.8073	0.02689	11.8073	0.02981	11.8073	0.02626	11.8073	0.02557
11.8107	0.02613	11.8107	0.03452	11.8107	0.03628	11.8107	0.02588
11.8142	0.04503	11.8142	0.03589	11.8142	0.03643	11.8142	0.0411
11.8177	0.01014	11.8177	0.01445	11.8177	0.04068	11.8177	0.02146
11.8211	0.02812	11.8211	0.02844	11.8211	0.02231	11.8211	0.02283
11.8246	0.05533	11.8246	0.03057	11.8246	0.0384	11.8246	0.04429
11.828	0.0375	11.828	0.02616	11.828	0.03643	11.828	0.03196
11.8315	0.03412	11.8315	0.0257	11.8315	0.02717	11.8315	0.04231
11.835	0.02582	11.835	0.02616	11.835	0.03719	11.835	0.01735
11.8384	0.05548	11.8384	0.01901	11.8384	0.02596	11.8384	0.02633
11.8419	0.03335	11.8419	0.01931	11.8419	0.02247	11.8419	0.03425
11.8453	0.03796	11.8453	0.03786	11.8453	0.02838	11.8453	0.01126
11.8488	0.03104	11.8488	0.03148	11.8488	0.03218	11.8488	0.04247
11.8523	0.02013	11.8523	0.0257	11.8523	0.02854	11.8523	0.03029
11.8557	0.03719	11.8557	0.03178	11.8557	0.03203	11.8557	0.04749
11.8592	0.00891	11.8592	0.02235	11.8592	0.03628	11.8592	0.01842
11.8626	0.0292	11.8626	0.02023	11.8626	0.04007	11.8626	0.03562
11.8661	0.03519	11.8661	0.02494	11.8661	0.01518	11.8661	0.03942
11.8696	0.05886	11.8696	0.03771	11.8696	0.03355	11.8696	0.03181
11.873	0.02382	11.873	0.03224	11.873	0.0252	11.873	0.03196
11.8765	0.03058	11.8765	0.02235	11.8765	0.04372	11.8765	0.00807
11.8799	0.02966	11.8799	0.02494	11.8799	0.03203	11.8799	0.02785
11.8834	0.02935	11.8834	0.02935	11.8834	0.03264	11.8834	0.02435
11.8869	0.02075	11.8869	0.02874	11.8869	0.0211	11.8869	0.03805
11.8903	0.02136	11.8903	0.02083	11.8903	0.04007	11.8903	0.03896
11.8938	0.02582	11.8938	0.00821	11.8938	0.04675	11.8938	0.03181
11.8972	0.02659	11.8972	0.04288	11.8972	0.03673	11.8972	0.01492
11.9007	0.0229	11.9007	0.0441	11.9007	0.05024	11.9007	0.03105
11.9042	0.02597	11.9042	0.04745	11.9042	0.04842	11.9042	0.02998
11.9076	0.0249	11.9076	0.00639	11.9076	0.02687	11.9076	0.04795
[truncated: 3,784 more rows]

## Sheet: Figure 2b
Raman data of Cu(Cys)2 Thin film with variable temperature
300 K		333 K		300 K (cooling back)				300 K		333 K		300 K (cooling back)				300 K		333 K		300 K (cooling back)				300 K		333 K		300 K (cooling back)
Raman Shift (cm-1)	Intensity	Raman Shift (cm-1)	Intensity	Raman Shift (cm-1)	Intensity			Raman Shift (cm-1)	Intensity	Raman Shift (cm-1)	Intensity	Raman Shift (cm-1)	Intensity			Raman Shift (cm-1)	Intensity	Raman Shift (cm-1)	Intensity	Raman Shift (cm-1)	Intensity			Raman Shift (cm-1)	Intensity	Raman Shift (cm-1)	Intensity	Raman Shift (cm-1)	Intensity
150	0.15896	150	0.24496	150	0.31579			340.476	0.07044	340.476	0.08249	340.476	0.11524			1450.85	0.75621	1450.85	0.86839	1450.85	0.789			2800	0.55776	2800	0.51968	2800	0.34736
151.19	0.15655	151.19	0.23405	151.19	0.30216			341.667	0.07231	341.667	0.08332	341.667	0.10671			1451.92	0.73445	1451.92	0.89512	1451.92	0.80558			2800.78	0.5594	2800.78	0.52564	2800.78	0.35103
152.381	0.15184	152.381	0.23865	152.381	0.29257			342.857	0.07243	342.857	0.07766	342.857	0.10158			1452.99	0.73232	1452.99	0.92345	1452.99	0.81279			2801.57	0.55396	2801.57	0.52525	2801.57	0.34351
153.571	0.14516	153.571	0.23536	153.571	0.28536			344.048	0.07363	344.048	0.08517	344.048	0.10716			1454.06	0.73006	1454.06	0.89269	1454.06	0.76193			2802.35	0.5443	2802.35	0.51776	2802.35	0.34849
154.762	0.13848	154.762	0.22164	154.762	0.27685			345.238	0.07697	345.238	0.10101	345.238	0.11712			1455.13	0.6952	1455.13	0.90404	1455.13	0.81457			2803.14	0.5375	2803.14	0.52535	2803.14	0.35375
155.952	0.13384	155.952	0.22242	155.952	0.27279			346.429	0.08103	346.429	0.09442	346.429	0.11894			1456.2	0.69691	1456.2	0.88228	1456.2	0.80578			2803.92	0.54031	2803.92	0.53169	2803.92	0.35273
157.143	0.12988	157.143	0.23599	157.143	0.26714			347.619	0.08156	347.619	0.08184	347.619	0.11085			1457.27	0.71562	1457.27	0.83791	1457.27	0.76897			2804.71	0.54551	2804.71	0.51901	2804.71	0.35578
158.333	0.13342	158.333	0.23978	158.333	0.27276			348.81	0.081	348.81	0.08923	348.81	0.10593			1458.34	0.7187	1458.34	0.88282	1458.34	0.78258			2805.49	0.54716	2805.49	0.5186	2805.49	0.35288
159.524	0.13828	159.524	0.26154	159.524	0.28063			350	0.08143	350	0.09375	350	0.10981			1459.41	0.70578	1459.41	0.85727	1459.41	0.75799			2806.27	0.54383	2806.27	0.52761	2806.27	0.3406
160.714	0.14545	160.714	0.26618	160.714	0.29529			351.19	0.07756	351.19	0.08558	351.19	0.10692			1460.48	0.70773	1460.48	0.84951	1460.48	0.80742			2807.06	0.54178	2807.06	0.50681	2807.06	0.33854
161.905	0.15347	161.905	0.26945	161.905	0.29354			352.381	0.07343	352.381	0.08094	352.381	0.09505			1461.55	0.7321	1461.55	0.85953	1461.55	0.76938			2807.84	0.55303	2807.84	0.50591	2807.84	0.34467
163.095	0.16366	163.095	0.27906	163.095	0.31393			353.571	0.06947	353.571	0.07404	353.571	0.09668			1462.62	0.7153	1462.62	0.85394	1462.62	0.78524			2808.63	0.53804	2808.63	0.5103	2808.63	0.33752
164.286	0.1803	164.286	0.28916	164.286	0.32261			354.762	0.06644	354.762	0.08611	354.762	0.0935			1463.69	0.7276	1463.69	0.85313	1463.69	0.78176			2809.41	0.53999	2809.41	0.50569	2809.41	0.35348
165.476	0.19174	165.476	0.31894	165.476	0.33974			355.952	0.06473	355.952	0.07715	355.952	0.08941			1464.76	0.72415	1464.76	0.91286	1464.76	0.7429			2810.2	0.54681	2810.2	0.5208	2810.2	0.3504
166.667	0.21093	166.667	0.31867	166.667	0.34963			357.143	0.06927	357.143	0.067	357.143	0.08728			1465.83	0.6755	1465.83	0.8415	1465.83	0.82141			2810.98	0.54867	2810.98	0.52561	2810.98	0.33558
167.857	0.22945	167.857	0.32631	167.857	0.35846			358.333	0.06037	358.333	0.07754	358.333	0.08781			1466.9	0.70591	1466.9	0.88224	1466.9	0.77409			2811.76	0.55126	2811.76	0.51986	2811.76	0.33423
169.048	0.23963	169.048	0.3323	169.048	0.3744			359.524	0.05791	359.524	0.06091	359.524	0.07949			1467.97	0.70415	1467.97	0.83255	1467.97	0.73571			2812.55	0.55262	2812.55	0.52357	2812.55	0.33202
170.238	0.24668	170.238	0.33584	170.238	0.37707			360.714	0.06018	360.714	0.06452	360.714	0.0892			1469.05	0.67788	1469.05	0.84893	1469.05	0.75907			2813.33	0.55521	2813.33	0.52066	2813.33	0.32764
171.429	0.25071	171.429	0.33842	171.429	0.37157			361.905	0.05816	361.905	0.08267	361.905	0.09095			1470.12	0.67307	1470.12	0.8525	1470.12	0.73784			2814.12	0.55247	2814.12	0.51702	2814.12	0.32999
172.619	0.25273	172.619	0.33493	172.619	0.36946			363.095	0.05661	363.095	0.06505	363.095	0.09075			1471.19	0.71242	1471.19	0.88471	1471.19	0.75245			2814.9	0.54324	2814.9	0.52747	2814.9	0.33296
173.81	0.25687	173.81	0.32768	173.81	0.36586			364.286	0.05687	364.286	0.06907	364.286	0.08411			1472.26	0.66561	1472.26	0.84496	1472.26	0.74293			2815.69	0.55043	2815.69	0.5128	2815.69	0.32694
175	0.25736	175	0.31928	175	0.36743			365.476	0.05944	365.476	0.06556	365.476	0.08643			1473.33	0.63616	1473.33	0.82972	1473.33	0.75301			2816.47	0.55275	2816.47	0.51045	2816.47	0.34478
176.19	0.25382	176.19	0.31106	176.19	0.36861			366.667	0.05547	366.667	0.06435	366.667	0.08743			1474.4	0.69985	1474.4	0.84663	1474.4	0.77209			2817.25	0.54411	2817.25	0.52054	2817.25	0.34193
177.381	0.25408	177.381	0.29811	177.381	0.36484			367.857	0.06174	367.857	0.06717	367.857	0.08592			1475.47	0.71794	1475.47	0.84796	1475.47	0.77663			2818.04	0.53655	2818.04	0.51049	2818.04	0.33126
178.571	0.24993	178.571	0.30665	178.571	0.35217			369.048	0.06196	369.048	0.06159	369.048	0.08974			1476.54	0.66728	1476.54	0.87201	1476.54	0.70512			2818.82	0.53614	2818.82	0.50449	2818.82	0.33634
179.762	0.2393	179.762	0.2951	179.762	0.33659			370.238	0.06043	370.238	0.07265	370.238	0.09163			1477.61	0.69697	1477.61	0.86496	1477.61	0.76382			2819.61	0.54082	2819.61	0.53058	2819.61	0.33137
180.952	0.23377	180.952	0.27841	180.952	0.35012			371.429	0.06279	371.429	0.07444	371.429	0.08982			1478.68	0.70352	1478.68	0.87269	1478.68	0.75367			2820.39	0.53849	2820.39	0.53072	2820.39	0.33435
182.143	0.23219	182.143	0.26755	182.143	0.34353			372.619	0.06244	372.619	0.06773	372.619	0.09124			1479.75	0.70355	1479.75	0.8682	1479.75	0.7713			2821.18	0.53454	2821.18	0.51816	2821.18	0.34105
183.333	0.23026	183.333	0.27548	183.333	0.33357			373.81	0.0605	373.81	0.07548	373.81	0.0943			1480.82	0.7014	1480.82	0.84832	1480.82	0.75141			2821.96	0.53895	2821.96	0.51747	2821.96	0.33282
184.524	0.22442	184.524	0.26519	184.524	0.33238			375	0.06302	375	0.07378	375	0.08978			1481.89	0.71302	1481.89	0.85598	1481.89	0.72993			2822.75	0.54408	2822.75	0.52146	2822.75	0.31996
185.714	0.21712	185.714	0.2478	185.714	0.31046			376.19	0.06386	376.19	0.07235	376.19	0.09056			1482.96	0.68729	1482.96	0.84679	1482.96	0.75162			2823.53	0.53733	2823.53	0.52094	2823.53	0.32695
186.905	0.20227	186.905	0.23567	186.905	0.28805			377.381	0.06432	377.381	0.07974	377.381	0.09177			1484.03	0.67349	1484.03	0.87427	1484.03	0.74409			2824.31	0.54109	2824.31	0.51579	2824.31	0.31873
188.095	0.1865	188.095	0.22144	188.095	0.27722			378.571	0.06525	378.571	0.07304	378.571	0.09011			1485.1	0.66148	1485.1	0.89113	1485.1	0.75756			2825.1	0.55047	2825.1	0.50782	2825.1	0.32453
189.286	0.17	189.286	0.21333	189.286	0.264			379.762	0.06371	379.762	0.06354	379.762	0.09503			1486.17	0.6964	1486.17	0.86838	1486.17	0.73606			2825.88	0.54053	2825.88	0.50161	2825.88	0.32591
190.476	0.15687	190.476	0.20422	190.476	0.24717			380.952	0.06458	380.952	0.06083	380.952	0.09739			1487.24	0.68862	1487.24	0.85731	1487.24	0.73262			2826.67	0.52374	2826.67	0.51677	2826.67	0.32863
191.667	0.15014	191.667	0.19724	191.667	0.24104			382.143	0.06263	382.143	0.061	382.143	0.10091			1488.31	0.6718	1488.31	0.87615	1488.31	0.75779			2827.45	0.5342	2827.45	0.51215	2827.45	0.34035
192.857	0.1437	192.857	0.20064	192.857	0.23982			383.333	0.06611	383.333	0.07493	383.333	0.0908			1489.38	0.7013	1489.38	0.87335	1489.38	0.74816			2828.24	0.52663	2828.24	0.50573	2828.24	0.3359
194.048	0.14013	194.048	0.18703	194.048	0.23327			384.524	0.06835	384.524	0.08431	384.524	0.09495			1490.45	0.69256	1490.45	0.83245	1490.45	0.73003			2829.02	0.52253	2829.02	0.51655	2829.02	0.32926
195.238	0.13822	195.238	0.19714	195.238	0.24464			385.714	0.06796	385.714	0.08395	385.714	0.09504			1491.53	0.69441	1491.53	0.84153	1491.53	0.75909			2829.8	0.52936	2829.8	0.5244	2829.8	0.32667
196.429	0.14311	196.429	0.20761	196.429	0.24142			386.905	0.06272	386.905	0.07751	386.905	0.09353			1492.6	0.68799	1492.6	0.84101	1492.6	0.68339			2830.59	0.53402	2830.59	0.52187	2830.59	0.32214
197.619	0.14328	197.619	0.195	197.619	0.23752			388.095	0.06309	388.095	0.07068	388.095	0.0937			1493.67	0.65906	1493.67	0.84618	1493.67	0.70577			2831.37	0.53584	2831.37	0.52024	2831.37	0.32293
198.81	0.14378	198.81	0.19721	198.81	0.23219			389.286	0.06421	389.286	0.077	389.286	0.09482			1494.74	0.67631	1494.74	0.84545	1494.74	0.71177			2832.16	0.54053	2832.16	0.50368	2832.16	0.33958
200	0.13948	200	0.19135	200	0.22423			390.476	0.06641	390.476	0.06704	390.476	0.09558			1495.81	0.66401	1495.81	0.846	1495.81	0.7379			2832.94	0.53771	2832.94	0.50026	2832.94	0.33134
201.19	0.13972	201.19	0.18861	201.19	0.22678			391.667	0.06342	391.667	0.06911	391.667	0.10206			1496.88	0.65507	1496.88	0.83238	1496.88	0.75323			2833.73	0.53191	2833.73	0.51921	2833.73	0.34391
202.381	0.1387	202.381	0.17558	202.381	0.22532			392.857	0.0634	392.857	0.07676	392.857	0.099			1497.95	0.69377	1497.95	0.83169	1497.95	0.7339			2834.51	0.53376	2834.51	0.51237	2834.51	0.33792
203.571	0.13072	203.571	0.1807	203.571	0.21651			394.048	0.06576	394.048	0.07416	394.048	0.09911			1499.02	0.67051	1499.02	0.8561	1499.02	0.77037			2835.29	0.53184	2835.29	0.52078	2835.29	0.33324
204.762	0.13033	204.762	0.18687	204.762	0.2261			395.238	0.06287	395.238	0.07379	395.238	0.09301			1500.09	0.66758	1500.09	0.85095	1500.09	0.75464			2836.08	0.52239	2836.08	0.51566	2836.08	0.33452
205.952	0.13824	205.952	0.18419	205.952	0.23582			396.429	0.06062	396.429	0.08198	396.429	0.09695			1501.16	0.65591	1501.16	0.8524	1501.16	0.73057			2836.86	0.5292	2836.86	0.50918	2836.86	0.33099
207.143	0.14244	207.143	0.19235	207.143	0.2394			397.619	0.06377	397.619	0.07421	397.619	0.09817			1502.23	0.66751	1502.23	0.87128	1502.23	0.74127			2837.65	0.53955	2837.65	0.50909	2837.65	0.32861
208.333	0.14435	208.333	0.19438	208.333	0.24943			398.81	0.06248	398.81	0.07742	398.81	0.09775			1503.3	0.66662	1503.3	0.81399	1503.3	0.7338			2838.43	0.5371	2838.43	0.5136	2838.43	0.33061
209.524	0.15138	209.524	0.19696	209.524	0.25257			400	0.06691	400	0.07447	400	0.09849			1504.37	0.65827	1504.37	0.82958	1504.37	0.73229			2839.22	0.53056	2839.22	0.51601	2839.22	0.32567
210.714	0.15615	210.714	0.20411	210.714	0.24211			401.19	0.06554	401.19	0.06672	401.19	0.10456			1505.44	0.66233	1505.44	0.82974	1505.44	0.7422			2840	0.53204	2840	0.51312	2840	0.31597
211.905	0.15203	211.905	0.19231	211.905	0.23539			402.381	0.06325	402.381	0.07942	402.381	0.10566			1506.51	0.65119	1506.51	0.83651	1506.51	0.7046			2840.78	0.52936	2840.78	0.51513	2840.78	0.33128
213.095	0.14713	213.095	0.18042	213.095	0.22828			403.571	0.06455	403.571	0.06572	403.571	0.09872			1507.58	0.64713	1507.58	0.84263	1507.58	0.70091			2841.57	0.54175	2841.57	0.52619	2841.57	0.31718
214.286	0.13879	214.286	0.17743	214.286	0.21536			404.762	0.06238	404.762	0.06412	404.762	0.0982			1508.65	0.66617	1508.65	0.8577	1508.65	0.72294			2842.35	0.53178	2842.35	0.52889	2842.35	0.33481
215.476	0.12926	215.476	0.17192	215.476	0.19926			405.952	0.0595	405.952	0.07664	405.952	0.10141			1509.72	0.68793	1509.72	0.85517	1509.72	0.73306			2843.14	0.54625	2843.14	0.51003	2843.14	0.33692
216.667	0.11957	216.667	0.15243	216.667	0.19543			407.143	0.06089	407.143	0.07849	407.143	0.10266			1510.79	0.68363	1510.79	0.83197	1510.79	0.72351			2843.92	0.53488	2843.92	0.51492	2843.92	0.32405
217.857	0.11232	217.857	0.13699	217.857	0.18457			408.333	0.06437	408.333	0.07959	408.333	0.10156			1511.86	0.66195	1511.86	0.82998	1511.86	0.7115			2844.71	0.52503	2844.71	0.51767	2844.71	0.32877
219.048	0.1069	219.048	0.15753	219.048	0.18802			409.524	0.06675	409.524	0.08259	409.524	0.10016			1512.93	0.67238	1512.93	0.84764	1512.93	0.73454			2845.49	0.52073	2845.49	0.50473	2845.49	0.3393
220.238	0.10211	220.238	0.14308	220.238	0.18147			410.714	0.0652	410.714	0.07507	410.714	0.10249			1514.01	0.67348	1514.01	0.86034	1514.01	0.73266			2846.27	0.52659	2846.27	0.50154	2846.27	0.34069
221.429	0.10193	221.429	0.13928	221.429	0.17981			411.905	0.06301	411.905	0.07443	411.905	0.10871			1515.08	0.67568	1515.08	0.85605	1515.08	0.72473			2847.06	0.53774	2847.06	0.50572	2847.06	0.34059
222.619	0.1012	222.619	0.14458	222.619	0.17654			413.095	0.06665	413.095	0.08735	413.095	0.1101			1516.15	0.68024	1516.15	0.83705	1516.15	0.75242			2847.84	0.53841	2847.84	0.5027	2847.84	0.34131
223.81	0.10018	223.81	0.14319	223.81	0.17221			414.286	0.07015	414.286	0.08423	414.286	0.10504			1517.22	0.67474	1517.22	0.8695	1517.22	0.73498			2848.63	0.52682	2848.63	0.51014	2848.63	0.32848
225	0.1035	225	0.15641	225	0.17706			415.476	0.06904	415.476	0.08574	415.476	0.1091			1518.29	0.6746	1518.29	0.85304	1518.29	0.74392			2849.41	0.52845	2849.41	0.5265	2849.41	0.31728
226.19	0.11045	226.19	0.15767	226.19	0.18622			416.667	0.06916	416.667	0.09541	416.667	0.11347			1519.36	0.65903	1519.36	0.82009	1519.36	0.73577			2850.2	0.54014	2850.2	0.51218	2850.2	0.31492
227.381	0.11329	227.381	0.1623	227.381	0.2058			417.857	0.06831	417.857	0.08808	417.857	0.11415			1520.43	0.64791	1520.43	0.84263	1520.43	0.70348			2850.98	0.52263	2850.98	0.51736	2850.98	0.33553
228.571	0.11829	228.571	0.1682	228.571	0.22077			419.048	0.07228	419.048	0.09166	419.048	0.11835			1521.5	0.63486	1521.5	0.84206	1521.5	0.70224			2851.76	0.53608	2851.76	0.50797	2851.76	0.32644
229.762	0.13136	229.762	0.18126	229.762	0.22464			420.238	0.07365	420.238	0.09109	420.238	0.12018			1522.57	0.64046	1522.57	0.84752	1522.57	0.71064			2852.55	0.55026	2852.55	0.51194	2852.55	0.34854
230.952	0.14283	230.952	0.19679	230.952	0.23233			421.429	0.07354	421.429	0.08484	421.429	0.12051			1523.64	0.64699	1523.64	0.83033	1523.64	0.72495			2853.33	0.54418	2853.33	0.52136	2853.33	0.36249
232.143	0.1484	232.143	0.19708	232.143	0.24111			422.619	0.07572	422.619	0.09952	422.619	0.12628			1524.71	0.67668	1524.71	0.84113	1524.71	0.74637			2854.12	0.54346	2854.12	0.51644	2854.12	0.36338
233.333	0.15687	233.333	0.20496	233.333	0.2447			423.81	0.07996	423.81	0.10696	423.81	0.13107			1525.78	0.66214	1525.78	0.84266	1525.78	0.72832			2854.9	0.54246	2854.9	0.51791	2854.9	0.35736
234.524	0.16439	234.524	0.20469	234.524	0.25645			425	0.08181	425	0.10084	425	0.14094			1526.85	0.66852	1526.85	0.85032	1526.85	0.71316			2855.69	0.53274	2855.69	0.52061	2855.69	0.34447
235.714	0.1677	235.714	0.218	235.714	0.25402			426.19	0.09834	426.19	0.12415	426.19	0.15711			1527.92	0.66909	1527.92	0.83051	1527.92	0.69389			2856.47	0.527	2856.47	0.51256	2856.47	0.32856
236.905	0.17552	236.905	0.23396	236.905	0.26945			427.381	0.10744	427.381	0.12545	427.381	0.16513			1528.99	0.64347	1528.99	0.81579	1528.99	0.70841			2857.25	0.53308	2857.25	0.51643	2857.25	0.32569
238.095	0.18665	238.095	0.25693	238.095	0.27407			428.571	0.12138	428.571	0.15006	428.571	0.18643			1530.06	0.66212	1530.06	0.8265	1530.06	0.70648			2858.04	0.53551	2858.04	0.51838	2858.04	0.34126
239.286	0.19663	239.286	0.23688	239.286	0.28976			429.762	0.14354	429.762	0.17128	429.762	0.20442			1531.13	0.63978	1531.13	0.84443	1531.13	0.68894			2858.82	0.5359	2858.82	0.50211	2858.82	0.33298
240.476	0.2034	240.476	0.25804	240.476	0.28305			430.952	0.14737	430.952	0.161	430.952	0.20332			1532.2	0.65476	1532.2	0.84302	1532.2	0.71713			2859.61	0.53337	2859.61	0.50501	2859.61	0.31286
241.667	0.19887	241.667	0.25209	241.667	0.28231			432.143	0.15265	432.143	0.15675	432.143	0.19191			1533.27	0.66982	1533.27	0.84437	1533.27	0.71557			2860.39	0.51563	2860.39	0.50844	2860.39	0.34077
242.857	0.19865	242.857	0.258	242.857	0.27615			433.333	0.14813	433.333	0.14286	433.333	0.18017			1534.34	0.61143	1534.34	0.83748	1534.34	0.73662			2861.18	0.52758	2861.18	0.50657	2861.18	0.32647
244.048	0.20009	244.048	0.25715	244.048	0.28085			434.524	0.1339	434.524	0.13187	434.524	0.15647			1535.41	0.65124	1535.41	0.80493	1535.41	0.70653			2861.96	0.52365	2861.96	0.51611	2861.96	0.3285
245.238	0.19882	245.238	0.26994	245.238	0.28896			435.714	0.11757	435.714	0.1186	435.714	0.15231			1536.49	0.68689	1536.49	0.84604	1536.49	0.70607			2862.75	0.53726	2862.75	0.51072	2862.75	0.33657
246.429	0.20612	246.429	0.29637	246.429	0.29877			436.905	0.10424	436.905	0.09757	436.905	0.12763			1537.56	0.6683	1537.56	0.82143	1537.56	0.69998			2863.53	0.54155	2863.53	0.50722	2863.53	0.32824
247.619	0.22126	247.619	0.32201	247.619	0.3189			438.095	0.0932	438.095	0.102	438.095	0.12447			1538.63	0.67225	1538.63	0.82264	1538.63	0.71323			2864.31	0.53895	2864.31	0.5152	2864.31	0.33167
248.81	0.23937	248.81	0.33591	248.81	0.33797			439.286	0.08941	439.286	0.09716	439.286	0.1299			1539.7	0.65928	1539.7	0.81609	1539.7	0.69797			2865.1	0.54251	2865.1	0.51561	2865.1	0.34823
250	0.26356	250	0.34355	250	0.35871			440.476	0.08805	440.476	0.08893	440.476	0.12043			1540.77	0.64947	1540.77	0.80553	1540.77	0.69534			2865.88	0.52784	2865.88	0.50231	2865.88	0.33285
251.19	0.28479	251.19	0.34274	251.19	0.3688			441.667	0.0861	441.667	0.08748	441.667	0.11847			1541.84	0.64998	1541.84	0.81158	1541.84	0.71872			2866.67	0.51989	2866.67	0.50026	2866.67	0.32654
252.381	0.29452	252.381	0.32449	252.381	0.35864			442.857	0.08258	442.857	0.0872	442.857	0.11728			1542.91	0.6686	1542.91	0.81656	1542.91	0.69689			2867.45	0.52707	2867.45	0.5251	2867.45	0.35442
253.571	0.2937	253.571	0.29889	253.571	0.34493			444.048	0.08053	444.048	0.08906	444.048	0.11639			1543.98	0.63666	1543.98	0.80835	1543.98	0.6969			2868.24	0.53359	2868.24	0.51299	2868.24	0.32294
254.762	0.27067	254.762	0.27096	254.762	0.31277			445.238	0.07942	445.238	0.09016	445.238	0.11935			1545.05	0.64551	1545.05	0.84767	1545.05	0.69032			2869.02	0.53598	2869.02	0.51467	2869.02	0.3436
255.952	0.23625	255.952	0.22947	255.952	0.2713			446.429	0.07626	446.429	0.08796	446.429	0.11967			1546.12	0.62174	1546.12	0.81191	1546.12	0.68946			2869.8	0.55417	2869.8	0.51719	2869.8	0.32733
257.143	0.20544	257.143	0.20908	257.143	0.25453			447.619	0.07714	447.619	0.08673	447.619	0.12302			1547.19	0.62242	1547.19	0.798	1547.19	0.71948			2870.59	0.54476	2870.59	0.50606	2870.59	0.32309
258.333	0.17041	258.333	0.20212	258.333	0.2301			448.81	0.08025	448.81	0.08875	448.81	0.12298			1548.26	0.62162	1548.26	0.80551	1548.26	0.67348			2871.37	0.53845	2871.37	0.50582	2871.37	0.34207
259.524	0.14546	259.524	0.18301	259.524	0.20358			450	0.07906	450	0.091	450	0.1176			1549.33	0.63383	1549.33	0.7914	1549.33	0.66429			2872.16	0.53146	2872.16	0.49938	2872.16	0.33846
260.714	0.12806	260.714	0.17194	260.714	0.20015			451.19	0.08132	451.19	0.09121	451.19	0.12962			1550.4	0.61146	1550.4	0.80893	1550.4	0.65115			2872.94	0.52693	2872.94	0.5011	2872.94	0.32767
261.905	0.11839	261.905	0.1662	261.905	0.18873			452.381	0.08579	452.381	0.09648	452.381	0.14446			1551.47	0.59119	1551.47	0.78086	1551.47	0.6587			2873.73	0.52802	2873.73	0.5183	2873.73	0.33618
263.095	0.10855	263.095	0.14956	263.095	0.1832			453.571	0.08887	453.571	0.10097	453.571	0.13882			1552.54	0.61761	1552.54	0.79395	1552.54	0.6962			2874.51	0.53199	2874.51	0.52377	2874.51	0.34034
264.286	0.10536	264.286	0.15016	264.286	0.18285			454.762	0.09602	454.762	0.09548	454.762	0.14072			1553.61	0.61975	1553.61	0.79581	1553.61	0.67597			2875.29	0.54826	2875.29	0.51982	2875.29	0.33254
265.476	0.10274	265.476	0.14342	265.476	0.18193			455.952	0.10123	455.952	0.10716	455.952	0.15225			1554.68	0.62268	1554.68	0.7748	1554.68	0.68591			2876.08	0.53499	2876.08	0.51238	2876.08	0.34017
266.667	0.0997	266.667	0.1432	266.667	0.18046			457.143	0.09995	457.143	0.10345	457.143	0.15782			1555.75	0.61053	1555.75	0.75437	1555.75	0.66394			2876.86	0.5336	2876.86	0.51523	2876.86	0.34891
267.857	0.10265	267.857	0.14199	267.857	0.18215			458.333	0.1043	458.333	0.10976	458.333	0.16173			1556.82	0.60608	1556.82	0.73987	1556.82	0.64036			2877.65	0.54594	2877.65	0.49181	2877.65	0.33243
269.048	0.1021	269.048	0.13333	269.048	0.17916			459.524	0.10476	459.524	0.10971	459.524	0.17115			1557.89	0.59366	1557.89	0.76053	1557.89	0.63686			2878.43	0.53979	2878.43	0.52829	2878.43	0.34669
270.238	0.10671	270.238	0.13869	270.238	0.18291			460.714	0.10845	460.714	0.11074	460.714	0.16667			1558.97	0.59848	1558.97	0.7557	1558.97	0.64318			2879.22	0.52487	2879.22	0.52158	2879.22	0.33402
271.429	0.10577	271.429	0.14438	271.429	0.18624			461.905	0.11179	461.905	0.1178	461.905	0.16846			1560.04	0.59703	1560.04	0.73862	1560.04	0.66443			2880	0.53352	2880	0.50907	2880	0.33388
272.619	0.10285	272.619	0.1445	272.619	0.18371			463.095	0.10774	463.095	0.11684	463.095	0.16808			1561.11	0.5819	1561.11	0.75967	1561.11	0.65013			2880.78	0.54252	2880.78	0.50675	2880.78	0.34752
273.81	0.10581	273.81	0.14495	273.81	0.18276			464.286	0.10449	464.286	0.11343	464.286	0.16809			1562.18	0.59466	1562.18	0.76677	1562.18	0.64595			2881.57	0.53835	2881.57	0.51157	2881.57	0.3391
275	0.10843	275	0.13402	275	0.18751			465.476	0.09952	465.476	0.11404	465.476	0.17798			1563.25	0.61057	1563.25	0.73475	1563.25	0.6304			2882.35	0.53371	2882.35	0.51155	2882.35	0.3295
276.19	0.11394	276.19	0.13218	276.19	0.19382			466.667	0.10834	466.667	0.11399	466.667	0.17157			1564.32	0.61146	1564.32	0.72753	1564.32	0.62262			2883.14	0.53615	2883.14	0.50939	2883.14	0.34454
277.381	0.11554	277.381	0.15588	277.381	0.19001			467.857	0.11108	467.857	0.12364	467.857	0.17999			1565.39	0.60701	1565.39	0.73567	1565.39	0.64143			2883.92	0.53575	2883.92	0.51749	2883.92	0.34127
278.571	0.12147	278.571	0.14034	278.571	0.19325			469.048	0.11093	469.048	0.12541	469.048	0.18495			1566.46	0.5929	1566.46	0.74536	1566.46	0.61438			2884.71	0.53402	2884.71	0.51119	2884.71	0.32637
279.762	0.11982	279.762	0.12673	279.762	0.19234			470.238	0.11804	470.238	0.1272	470.238	0.18706			1567.53	0.5721	1567.53	0.74099	1567.53	0.62759			2885.49	0.54193	2885.49	0.51164	2885.49	0.36207
280.952	0.12021	280.952	0.13871	280.952	0.18192			471.429	0.12297	471.429	0.12668	471.429	0.18742			1568.6	0.58272	1568.6	0.72737	1568.6	0.62661			2886.27	0.52459	2886.27	0.51599	2886.27	0.33634
282.143	0.11505	282.143	0.1238	282.143	0.18024			472.619	0.11802	472.619	0.1291	472.619	0.1964			1569.67	0.59275	1569.67	0.74973	1569.67	0.62496			2887.06	0.52694	2887.06	0.50599	2887.06	0.34545
283.333	0.10962	283.333	0.12468	283.333	0.16699			473.81	0.12546	473.81	0.15028	473.81	0.20184			1570.74	0.58681	1570.74	0.73033	1570.74	0.65233			2887.84	0.54481	2887.84	0.51958	2887.84	0.35837
284.524	0.1002	284.524	0.12303	284.524	0.16394			475	0.12681	475	0.14145	475	0.19399			1571.81	0.58696	1571.81	0.70948	1571.81	0.64112			2888.63	0.52549	2888.63	0.50952	2888.63	0.34503
285.714	0.09718	285.714	0.1186	285.714	0.16027			476.19	0.12597	476.19	0.14124	476.19	0.19248			1572.88	0.58718	1572.88	0.71748	1572.88	0.61342			2889.41	0.5381	2889.41	0.51779	2889.41	0.35179
286.905	0.09004	286.905	0.1186	286.905	0.15051			477.381	0.13501	477.381	0.15284	477.381	0.18228			1573.95	0.58467	1573.95	0.72356	1573.95	0.63135			2890.2	0.54393	2890.2	0.52504	2890.2	0.35569
288.095	0.08768	288.095	0.12169	288.095	0.14554			478.571	0.13563	478.571	0.15951	478.571	0.18899			1575.02	0.5771	1575.02	0.73943	1575.02	0.63212			2890.98	0.53641	2890.98	0.52292	2890.98	0.34862
289.286	0.08526	289.286	0.11051	289.286	0.14614			479.762	0.13972	479.762	0.17651	479.762	0.19144			1576.09	0.5677	1576.09	0.71312	1576.09	0.60778			2891.76	0.53987	2891.76	0.52375	2891.76	0.35138
290.476	0.08077	290.476	0.11248	290.476	0.14216			480.952	0.14447	480.952	0.20034	480.952	0.1981			1577.16	0.59386	1577.16	0.69535	1577.16	0.61922			2892.55	0.543	2892.55	0.52743	2892.55	0.36271
291.667	0.07557	291.667	0.10186	291.667	0.14036			482.143	0.1544	482.143	0.23404	482.143	0.213			1578.23	0.59543	1578.23	0.70161	1578.23	0.63548			2893.33	0.53814	2893.33	0.53033	2893.33	0.36416
292.857	0.07435	292.857	0.09983	292.857	0.14003			483.333	0.17318	483.333	0.27637	483.333	0.23887			1579.3	0.573	1579.3	0.67902	1579.3	0.62679			2894.12	0.5518	2894.12	0.53353	2894.12	0.37237
294.048	0.07251	294.048	0.09649	294.048	0.1356			484.524	0.19876	484.524	0.32956	484.524	0.27383			1580.37	0.57564	1580.37	0.70774	1580.37	0.62765			2894.9	0.54643	2894.9	0.53045	2894.9	0.3817
295.238	0.07042	295.238	0.09574	295.238	0.13615			485.714	0.23725	485.714	0.40338	485.714	0.33541			1581.45	0.58007	1581.45	0.70797	1581.45	0.62205			2895.69	0.54893	2895.69	0.54593	2895.69	0.35637
296.429	0.07032	296.429	0.10535	296.429	0.14145			486.905	0.29803	486.905	0.4935	486.905	0.41975			1582.52	0.5681	1582.52	0.69187	1582.52	0.63624			2896.47	0.56696	2896.47	0.53476	2896.47	0.38964
297.619	0.06954	297.619	0.10503	297.619	0.13943			488.095	0.38492	488.095	0.60093	488.095	0.53357			1583.59	0.57125	1583.59	0.69414	1583.59	0.62339			2897.25	0.54571	2897.25	0.54103	2897.25	0.39257
298.81	0.06983	298.81	0.10152	298.81	0.13539			489.286	0.50034	489.286	0.70907	489.286	0.66059			1584.66	0.55158	1584.66	0.69982	1584.66	0.63813			2898.04	0.5466	2898.04	0.54827	2898.04	0.37904
300	0.07132	300	0.11276	300	0.13834			490.476	0.63038	490.476	0.7944	490.476	0.77854			1585.73	0.56072	1585.73	0.68874	1585.73	0.63385			2898.82	0.54681	2898.82	0.54753	2898.82	0.40093
								491.667	0.75579	491.667	0.85553	491.667	0.87523			1586.8	0.59452	1586.8	0.70339	1586.8	0.62109			2899.61	0.55108	2899.61	0.5515	2899.61	0.40354
								492.857	0.85477	492.857	0.89421	492.857	0.93732			1587.87	0.5734	1587.87	0.66614	1587.87	0.62057			2900.39	0.55251	2900.39	0.56165	2900.39	0.38989
								494.048	0.92089	494.048	0.93033	494.048	0.97663			1588.94	0.57475	1588.94	0.70338	1588.94	0.60752			2901.18	0.55286	2901.18	0.56955	2901.18	0.39216
								495.238	0.96618	495.238	0.97128	495.238	0.99751			1590.01	0.55166	1590.01	0.69924	1590.01	0.61784			2901.96	0.56514	2901.96	0.57133	2901.96	0.39292
								496.429	0.98935	496.429	0.99952	496.429	1			1591.08	0.56372	1591.08	0.68724	1591.08	0.62124			2902.75	0.5687	2902.75	0.56437	2902.75	0.3898
								497.619	1	497.619	1	497.619	0.98242			1592.15	0.54147	1592.15	0.71831	1592.15	0.64263			2903.53	0.5802	2903.53	0.55511	2903.53	0.39009
								498.81	0.99252	498.81	0.9322	498.81	0.9306			1593.22	0.57394	1593.22	0.6874	1593.22	0.63026			2904.31	0.56047	2904.31	0.571	2904.31	0.41112
								500	0.94301	500	0.82218	500	0.85031			1594.29	0.57357	1594.29	0.69181	1594.29	0.60124			2905.1	0.56217	2905.1	0.56764	2905.1	0.41148
								501.19	0.8409	501.19	0.67466	501.19	0.70841			1595.36	0.59183	1595.36	0.7093	1595.36	0.6218			2905.88	0.56454	2905.88	0.57156	2905.88	0.42292
								502.381	0.70087	502.381	0.51013	502.381	0.54895			1596.43	0.62976	1596.43	0.70229	1596.43	0.63378			2906.67	0.58451	2906.67	0.56548	2906.67	0.40912
								503.571	0.54426	503.571	0.38673	503.571	0.40414			1597.5	0.63042	1597.5	0.69742	1597.5	0.62562			2907.45	0.59255	2907.45	0.57259	2907.45	0.42952
								504.762	0.39839	504.762	0.28061	504.762	0.29531			1598.57	0.66585	1598.57	0.72072	1598.57	0.67492			2908.24	0.59785	2908.24	0.58102	2908.24	0.45061
								505.952	0.29148	505.952	0.22508	505.952	0.22139			1599.64	0.67161	1599.64	0.73358	1599.64	0.67944			2909.02	0.6035	2909.02	0.60381	2909.02	0.45176
								507.143	0.21726	507.143	0.17622	507.143	0.18767			1600.71	0.71854	1600.71	0.74376	1600.71	0.70977			2909.8	0.61378	2909.8	0.62575	2909.8	0.4499
								508.333	0.17054	508.333	0.15464	508.333	0.14792			1601.78	0.77945	1601.78	0.77519	1601.78	0.73777			2910.59	0.62728	2910.59	0.63798	2910.59	0.46467
								509.524	0.14071	509.524	0.14462	509.524	0.13134			1602.85	0.82187	1602.85	0.7667	1602.85	0.77446			2911.37	0.63996	2911.37	0.65417	2911.37	0.49135
								510.714	0.12525	510.714	0.12454	510.714	0.11953			1603.92	0.84046	1603.92	0.76757	1603.92	0.76307			2912.16	0.66043	2912.16	0.66334	2912.16	0.52109
								511.905	0.11385	511.905	0.12251	511.905	0.11237			1605	0.82122	1605	0.71586	1605	0.77474			2912.94	0.68208	2912.94	0.67757	2912.94	0.57054
								513.095	0.10177	513.095	0.1089	513.095	0.10731			1606.07	0.82438	1606.07	0.70709	1606.07	0.71537			2913.73	0.69958	2913.73	0.70912	2913.73	0.56852
								514.286	0.1029	514.286	0.1152	514.286	0.10488			1607.14	0.79731	1607.14	0.71543	1607.14	0.67412			2914.51	0.70661	2914.51	0.72692	2914.51	0.60072
								515.476	0.10445	515.476	0.10389	515.476	0.10323			1608.21	0.73045	1608.21	0.7212	1608.21	0.66833			2915.29	0.72804	2915.29	0.74615	2915.29	0.63617
								516.667	0.09645	516.667	0.10364	516.667	0.09956			1609.28	0.68702	1609.28	0.71123	1609.28	0.63835			2916.08	0.7626	2916.08	0.78699	2916.08	0.66388
								517.857	0.10229	517.857	0.1051	517.857	0.10527			1610.35	0.68141	1610.35	0.68576	1610.35	0.63292			2916.86	0.7801	2916.86	0.81649	2916.86	0.71393
								519.048	0.10006	519.048	0.09245	519.048	0.10609			1611.42	0.65046	1611.42	0.66434	1611.42	0.64931			2917.65	0.81755	2917.65	0.86221	2917.65	0.78581
								520.238	0.09948	520.238	0.1001	520.238	0.10697			1612.49	0.63465	1612.49	0.69625	1612.49	0.62445			2918.43	0.86102	2918.43	0.90135	2918.43	0.84684
								521.429	0.10686	521.429	0.09177	521.429	0.09736			1613.56	0.64814	1613.56	0.6507	1613.56	0.66085			2919.22	0.9173	2919.22	0.94044	2919.22	0.90537
								522.619	0.10773	522.619	0.07938	522.619	0.10535			1614.63	0.68351	1614.63	0.67841	1614.63	0.65872			2920	0.97145	2920	0.97782	2920	0.96103
								523.81	0.10956	523.81	0.0767	523.81	0.09932			1615.7	0.70019	1615.7	0.68528	1615.7	0.67287			2920.78	0.99289	2920.78	0.99623	2920.78	0.9954
								525	0.10404	525	0.08063	525	0.09567			1616.77	0.70463	1616.77	0.68097	1616.77	0.67812			2921.57	1	2921.57	1	2921.57	1
								526.19	0.09525	526.19	0.08135	526.19	0.0903			1617.84	0.71062	1617.84	0.66496	1617.84	0.68685			2922.35	0.99623	2922.35	0.96214	2922.35	0.93365
								527.381	0.09277	527.381	0.08482	527.381	0.08075			1618.91	0.67633	1618.91	0.6538	1618.91	0.70214			2923.14	0.95968	2923.14	0.91106	2923.14	0.85794
								528.571	0.08888	528.571	0.06506	528.571	0.07467			1619.98	0.71351	1619.98	0.65406	1619.98	0.68782			2923.92	0.90017	2923.92	0.88166	2923.92	0.79642
								529.762	0.07981	529.762	0.06161	529.762	0.06419			1621.05	0.65929	1621.05	0.6531	1621.05	0.66982			2924.71	0.86129	2924.71	0.85864	2924.71	0.71797
								530.952	0.0785	530.952	0.06101	530.952	0.06173			1622.12	0.63425	1622.12	0.6525	1622.12	0.66423			2925.49	0.83006	2925.49	0.8288	2925.49	0.69372
								532.143	0.07127	532.143	0.0591	532.143	0.05101			1623.19	0.65192	1623.19	0.62245	1623.19	0.61684			2926.27	0.81023	2926.27	0.84864	2926.27	0.70506
								533.333	0.07041	533.333	0.06108	533.333	0.05632			1624.26	0.63385	1624.26	0.64739	1624.26	0.6018			2927.06	0.80208	2927.06	0.83413	2927.06	0.73389
								534.524	0.06948	534.524	0.06185	534.524	0.05375			1625.33	0.60707	1625.33	0.59567	1625.33	0.61199			2927.84	0.80543	2927.84	0.83676	2927.84	0.76226
								535.714	0.06737	535.714	0.05324	535.714	0.05656			1626.4	0.56249	1626.4	0.60941	1626.4	0.58264			2928.63	0.82501	2928.63	0.86529	2928.63	0.80362
								536.905	0.06573	536.905	0.06125	536.905	0.05965			1627.48	0.54899	1627.48	0.60861	1627.48	0.58615			2929.41	0.85851	2929.41	0.89049	2929.41	0.84894
								538.095	0.06577	538.095	0.05592	538.095	0.06011			1628.55	0.55814	1628.55	0.57353	1628.55	0.58562			2930.2	0.88979	2930.2	0.90657	2930.2	0.89191
								539.286	0.06674	539.286	0.06907	539.286	0.05529			1629.62	0.55544	1629.62	0.59945	1629.62	0.61396			2930.98	0.91152	2930.98	0.91655	2930.98	0.92379
								540.476	0.06804	540.476	0.06932	540.476	0.05376			1630.69	0.55494	1630.69	0.55967	1630.69	0.57721			2931.76	0.93192	2931.76	0.91089	2931.76	0.90107
								541.667	0.06926	541.667	0.0555	541.667	0.05707			1631.76	0.52947	1631.76	0.59185	1631.76	0.58081			2932.55	0.92205	2932.55	0.9034	2932.55	0.89334
								542.857	0.06909	542.857	0.06265	542.857	0.06069			1632.83	0.53092	1632.83	0.5768	1632.83	0.57094			2933.33	0.91036	2933.33	0.89124	2933.33	0.82982
								544.048	0.07245	544.048	0.06926	544.048	0.06563			1633.9	0.53174	1633.9	0.57291	1633.9	0.52998			2934.12	0.87418	2934.12	0.83392	2934.12	0.77379
								545.238	0.07265	545.238	0.07413	545.238	0.06794			1634.97	0.56498	1634.97	0.57544	1634.97	0.56891			2934.9	0.85204	2934.9	0.79685	2934.9	0.72955
								546.429	0.07561	546.429	0.08282	546.429	0.06883			1636.04	0.55825	1636.04	0.55431	1636.04	0.5711			2935.69	0.80455	2935.69	0.78055	2935.69	0.67172
								547.619	0.07732	547.619	0.07907	547.619	0.07255			1637.11	0.55036	1637.11	0.55049	1637.11	0.56476			2936.47	0.77369	2936.47	0.72405	2936.47	0.63031
								548.81	0.07914	548.81	0.07998	548.81	0.07471			1638.18	0.53677	1638.18	0.54947	1638.18	0.54085			2937.25	0.73546	2937.25	0.70347	2937.25	0.58603
								550	0.08476	550	0.08767	550	0.07848			1639.25	0.53457	1639.25	0.54627	1639.25	0.5425			2938.04	0.70128	2938.04	0.70112	2938.04	0.55556
								551.19	0.08926	551.19	0.0916	551.19	0.08612			1640.32	0.56047	1640.32	0.57286	1640.32	0.55415			2938.82	0.68243	2938.82	0.69117	2938.82	0.55006
								552.381	0.09387	552.381	0.10247	552.381	0.09295			1641.39	0.54488	1641.39	0.57385	1641.39	0.57631			2939.61	0.67884	2939.61	0.69102	2939.61	0.55363
								553.571	0.10065	553.571	0.10946	553.571	0.10017			1642.46	0.58338	1642.46	0.56873	1642.46	0.57791			2940.39	0.67708	2940.39	0.69561	2940.39	0.54763
								554.762	0.10902	554.762	0.10502	554.762	0.10949			1643.53	0.61237	1643.53	0.59235	1643.53	0.59362			2941.18	0.66876	2941.18	0.67907	2941.18	0.54267
								555.952	0.1192	555.952	0.10667	555.952	0.11974			1644.6	0.59604	1644.6	0.59306	1644.6	0.60165			2941.96	0.67849	2941.96	0.67941	2941.96	0.56319
								557.143	0.12978	557.143	0.11388	557.143	0.12191			1645.67	0.59397	1645.67	0.56575	1645.67	0.59369			2942.75	0.69091	2942.75	0.69853	2942.75	0.57222
								558.333	0.13386	558.333	0.12045	558.333	0.12579			1646.74	0.61567	1646.74	0.58031	1646.74	0.61112			2943.53	0.69638	2943.53	0.69827	2943.53	0.57099
								559.524	0.1381	559.524	0.12113	559.524	0.13204			1647.81	0.605	1647.81	0.57062	1647.81	0.5996			2944.31	0.69762	2944.31	0.69927	2944.31	0.59239
								560.714	0.1442	560.714	0.10666	560.714	0.12289			1648.88	0.5642	1648.88	0.53539	1648.88	0.59849			2945.1	0.72252	2945.1	0.6913	2945.1	0.5972
								561.905	0.14144	561.905	0.10316	561.905	0.12406			1649.96	0.55297	1649.96	0.56954	1649.96	0.58359			2945.88	0.70379	2945.88	0.68765	2945.88	0.58575
								563.095	0.13617	563.095	0.10732	563.095	0.11916			1651.03	0.56879	1651.03	0.56613	1651.03	0.57268			2946.67	0.70141	2946.67	0.67987	2946.67	0.55885
								564.286	0.12491	564.286	0.0957	564.286	0.10455			1652.1	0.57155	1652.1	0.54471	1652.1	0.59163			2947.45	0.67178	2947.45	0.64586	2947.45	0.52073
								565.476	0.11616	565.476	0.09506	565.476	0.09192			1653.17	0.59637	1653.17	0.558	1653.17	0.62099			2948.24	0.64885	2948.24	0.6165	2948.24	0.49191
								566.667	0.10895	566.667	0.09361	566.667	0.08972			1654.24	0.62223	1654.24	0.57627	1654.24	0.59569			2949.02	0.62696	2949.02	0.6014	2949.02	0.45812
								567.857	0.09702	567.857	0.08736	567.857	0.08672			1655.31	0.6321	1655.31	0.54903	1655.31	0.57924			2949.8	0.60143	2949.8	0.57773	2949.8	0.43387
								569.048	0.093	569.048	0.07188	569.048	0.0773			1656.38	0.6157	1656.38	0.53332	1656.38	0.62161			2950.59	0.59443	2950.59	0.55495	2950.59	0.4249
								570.238	0.08855	570.238	0.07677	570.238	0.0688			1657.45	0.59867	1657.45	0.56904	1657.45	0.60709			2951.37	0.58747	2951.37	0.55333	2951.37	0.39886
								571.429	0.08565	571.429	0.07344	571.429	0.06376			1658.52	0.60343	1658.52	0.51815	1658.52	0.60372			2952.16	0.55276	2952.16	0.53293	2952.16	0.38337
								572.619	0.08135	572.619	0.06541	572.619	0.05853			1659.59	0.59367	1659.59	0.53577	1659.59	0.56933			2952.94	0.54978	2952.94	0.52066	2952.94	0.37146
								573.81	0.07693	573.81	0.05422	573.81	0.05859			1660.66	0.55764	1660.66	0.49577	1660.66	0.53148			2953.73	0.53078	2953.73	0.52886	2953.73	0.37173
								575	0.07152	575	0.06152	575	0.05991			1661.73	0.52569	1661.73	0.4887	1661.73	0.5225			2954.51	0.53349	2954.51	0.51673	2954.51	0.37951
								576.19	0.06858	576.19	0.06097	576.19	0.05758			1662.8	0.4934	1662.8	0.49088	1662.8	0.5191			2955.29	0.5209	2955.29	0.52196	2955.29	0.35139
								577.381	0.07243	577.381	0.05698	577.381	0.05636			1663.87	0.50993	1663.87	0.46732	1663.87	0.50715			2956.08	0.52038	2956.08	0.52428	2956.08	0.3444
								578.571	0.06874	578.571	0.05149	578.571	0.05386			1664.94	0.46655	1664.94	0.46586	1664.94	0.49467			2956.86	0.51338	2956.86	0.51195	2956.86	0.35791
								579.762	0.06491	579.762	0.05713	579.762	0.05798			1666.01	0.41307	1666.01	0.44572	1666.01	0.48272			2957.65	0.52432	2957.65	0.50868	2957.65	0.35797
								580.952	0.0718	580.952	0.06213	580.952	0.06296			1667.08	0.42021	1667.08	0.45103	1667.08	0.46465			2958.43	0.51419	2958.43	0.50682	2958.43	0.34286
								582.143	0.07381	582.143	0.06306	582.143	0.05915			1668.15	0.42038	1668.15	0.45496	1668.15	0.44682			2959.22	0.50966	2959.22	0.50315	2959.22	0.3413
								583.333	0.07196	583.333	0.06635	583.333	0.06304			1669.22	0.415	1669.22	0.45905	1669.22	0.46894			2960	0.5149	2960	0.50052	2960	0.33944
								584.524	0.07436	584.524	0.06287	584.524	0.05946			1670.29	0.39442	1670.29	0.45328	1670.29	0.44948			2960.78	0.51125	2960.78	0.49399	2960.78	0.33165
								585.714	0.08354	585.714	0.07106	585.714	0.06141			1671.36	0.39567	1671.36	0.41008	1671.36	0.44492			2961.57	0.50894	2961.57	0.48349	2961.57	0.33426
								586.905	0.08651	586.905	0.07935	586.905	0.0783			1672.44	0.376	1672.44	0.40897	1672.44	0.43658			2962.35	0.50329	2962.35	0.48521	2962.35	0.32381
								588.095	0.08797	588.095	0.09037	588.095	0.08423			1673.51	0.3579	1673.51	0.42132	1673.51	0.42415			2963.14	0.49781	2963.14	0.49935	2963.14	0.32821
								589.286	0.09661	589.286	0.09326	589.286	0.09035			1674.58	0.36006	1674.58	0.40106	1674.58	0.40278			2963.92	0.49838	2963.92	0.49245	2963.92	0.32258
								590.476	0.10359	590.476	0.08891	590.476	0.10232			1675.65	0.34682	1675.65	0.41127	1675.65	0.41096			2964.71	0.50806	2964.71	0.49123	2964.71	0.32099
								591.667	0.11136	591.667	0.10175	591.667	0.10313			1676.72	0.34699	1676.72	0.40795	1676.72	0.40861			2965.49	0.50453	2965.49	0.49356	2965.49	0.32485
								592.857	0.12134	592.857	0.09844	592.857	0.10014			1677.79	0.33464	1677.79	0.38832	1677.79	0.39852			2966.27	0.50289	2966.27	0.4914	2966.27	0.33514
								594.048	0.11845	594.048	0.09453	594.048	0.09724			1678.86	0.33941	1678.86	0.42444	1678.86	0.39484			2967.06	0.5025	2967.06	0.50293	2967.06	0.33981
								595.238	0.10968	595.238	0.09218	595.238	0.08087			1679.93	0.35265	1679.93	0.41345	1679.93	0.41756			2967.84	0.48874	2967.84	0.50175	2967.84	0.34104
								596.429	0.10358	596.429	0.06483	596.429	0.07339			1681	0.36075	1681	0.37243	1681	0.40774			2968.63	0.49037	2968.63	0.48989	2968.63	0.33436
								597.619	0.0906	597.619	0.06118	597.619	0.06232			1682.07	0.32519	1682.07	0.39037	1682.07	0.38323			2969.41	0.49847	2969.41	0.49236	2969.41	0.339
								598.81	0.0761	598.81	0.05977	598.81	0.06054			1683.14	0.33338	1683.14	0.38074	1683.14	0.39529			2970.2	0.50045	2970.2	0.49518	2970.2	0.33488
								600	0.07041	600	0.05159	600	0.04957			1684.21	0.31323	1684.21	0.38364	1684.21	0.39703			2970.98	0.50293	2970.98	0.49066	2970.98	0.32666
								601.19	0.06537	601.19	0.04083	601.19	0.04623			1685.28	0.34537	1685.28	0.37938	1685.28	0.42298			2971.76	0.50814	2971.76	0.49417	2971.76	0.32853
								602.381	0.0626	602.381	0.05353	602.381	0.04553			1686.35	0.33463	1686.35	0.36103	1686.35	0.41265			2972.55	0.5074	2972.55	0.49696	2972.55	0.32581
								603.571	0.05976	603.571	0.03109	603.571	0.04295			1687.42	0.34125	1687.42	0.36383	1687.42	0.39188			2973.33	0.506	2973.33	0.48224	2973.33	0.34109
								604.762	0.05609	604.762	0.04187	604.762	0.04227			1688.49	0.33973	1688.49	0.40046	1688.49	0.43516			2974.12	0.5114	2974.12	0.47346	2974.12	0.32723
								605.952	0.05701	605.952	0.0397	605.952	0.03788			1689.56	0.36835	1689.56	0.40222	1689.56	0.4318			2974.9	0.50572	2974.9	0.48461	2974.9	0.33858
								607.143	0.05404	607.143	0.03353	607.143	0.03925			1690.63	0.35881	1690.63	0.39784	1690.63	0.4133			2975.69	0.51286	2975.69	0.50113	2975.69	0.3372
								608.333	0.05562	608.333	0.03952	608.333	0.04348			1691.7	0.38588	1691.7	0.40476	1691.7	0.44005			2976.47	0.49897	2976.47	0.49392	2976.47	0.33811
								609.524	0.05585	609.524	0.02783	609.524	0.03845			1692.77	0.36936	1692.77	0.39982	1692.77	0.45207			2977.25	0.51593	2977.25	0.49618	2977.25	0.33046
								610.714	0.05232	610.714	0.04244	610.714	0.03699			1693.84	0.39369	1693.84	0.42036	1693.84	0.46011			2978.04	0.50281	2978.04	0.49684	2978.04	0.34096
								611.905	0.0495	611.905	0.04182	611.905	0.03956			1694.92	0.41922	1694.92	0.40476	1694.92	0.48695			2978.82	0.50113	2978.82	0.50394	2978.82	0.34536
								613.095	0.05316	613.095	0.0445	613.095	0.04488			1695.99	0.43382	1695.99	0.41296	1695.99	0.50265			2979.61	0.51328	2979.61	0.49412	2979.61	0.34264
								614.286	0.05331	614.286	0.03765	614.286	0.04058			1697.06	0.45168	1697.06	0.43045	1697.06	0.5067			2980.39	0.51527	2980.39	0.49791	2980.39	0.35531
								615.476	0.0568	615.476	0.04676	615.476	0.04081			1698.13	0.42064	1698.13	0.44191	1698.13	0.51287			2981.18	0.50515	2981.18	0.51236	2981.18	0.36618
								616.667	0.05604	616.667	0.05184	616.667	0.04775			1699.2	0.42884	1699.2	0.4315	1699.2	0.51683			2981.96	0.51314	2981.96	0.5151	2981.96	0.37411
								617.857	0.05692	617.857	0.05051	617.857	0.04903			1700.27	0.44334	1700.27	0.42332	1700.27	0.49003			2982.75	0.53053	2982.75	0.51277	2982.75	0.38245
								619.048	0.06183	619.048	0.03785	619.048	0.05694			1701.34	0.41416	1701.34	0.42452	1701.34	0.47423			2983.53	0.52284	2983.53	0.51616	2983.53	0.37464
								620.238	0.06211	620.238	0.06441	620.238	0.05096			1702.41	0.41985	1702.41	0.39921	1702.41	0.46407			2984.31	0.53341	2984.31	0.52293	2984.31	0.39053
								621.429	0.06764	621.429	0.06632	621.429	0.06166			1703.48	0.38418	1703.48	0.41923	1703.48	0.45239			2985.1	0.53299	2985.1	0.52356	2985.1	0.39235
								622.619	0.06568	622.619	0.06623	622.619	0.06297			1704.55	0.38001	1704.55	0.38495	1704.55	0.40378			2985.88	0.52193	2985.88	0.52474	2985.88	0.39066
								623.81	0.07208	623.81	0.07036	623.81	0.07307			1705.62	0.35388	1705.62	0.36149	1705.62	0.40076			2986.67	0.55072	2986.67	0.52052	2986.67	0.3957
								625	0.0814	625	0.07863	625	0.08361			1706.69	0.35269	1706.69	0.39438	1706.69	0.39277			2987.45	0.5336	2987.45	0.53644	2987.45	0.37567
								626.19	0.078	626.19	0.08179	626.19	0.09054			1707.76	0.34599	1707.76	0.36346	1707.76	0.37706			2988.24	0.53778	2988.24	0.51546	2988.24	0.36252
								627.381	0.08941	627.381	0.09014	627.381	0.09589			1708.83	0.32731	1708.83	0.34456	1708.83	0.39284			2989.02	0.52904	2989.02	0.51114	2989.02	0.35704
								628.571	0.10282	628.571	0.10366	628.571	0.11198			1709.9	0.32758	1709.9	0.37318	1709.9	0.39419			2989.8	0.52053	2989.8	0.51003	2989.8	0.35209
								629.762	0.1102	629.762	0.11221	629.762	0.13028			1710.97	0.33309	1710.97	0.37429	1710.97	0.39539			2990.59	0.52165	2990.59	0.50225	2990.59	0.35004
								630.952	0.123	630.952	0.11601	630.952	0.13025			1712.04	0.25657	1712.04	0.36188	1712.04	0.36563			2991.37	0.51334	2991.37	0.50553	2991.37	0.34165
								632.143	0.12812	632.143	0.1178	632.143	0.14348			1713.11	0.2884	1713.11	0.31034	1713.11	0.33481			2992.16	0.50829	2992.16	0.51107	2992.16	0.33606
								633.333	0.12734	633.333	0.10979	633.333	0.13841			1714.18	0.29252	1714.18	0.31699	1714.18	0.3333			2992.94	0.51743	2992.94	0.50678	2992.94	0.33693
								634.524	0.13195	634.524	0.11334	634.524	0.14162			1715.25	0.26706	1715.25	0.35211	1715.25	0.35318			2993.73	0.52049	2993.73	0.50939	2993.73	0.34595
								635.714	0.12985	635.714	0.10805	635.714	0.14205			1716.32	0.29038	1716.32	0.36808	1716.32	0.36333			2994.51	0.51401	2994.51	0.52018	2994.51	0.35917
								636.905	0.12785	636.905	0.10931	636.905	0.12707			1717.4	0.29172	1717.4	0.35452	1717.4	0.37349			2995.29	0.52001	2995.29	0.51223	2995.29	0.35134
								638.095	0.1248	638.095	0.10872	638.095	0.12837			1718.47	0.28161	1718.47	0.35228	1718.47	0.3633			2996.08	0.51719	2996.08	0.51929	2996.08	0.36327
								639.286	0.1107	639.286	0.11002	639.286	0.12122			1719.54	0.28044	1719.54	0.34347	1719.54	0.36359			2996.86	0.51925	2996.86	0.52085	2996.86	0.36739
								640.476	0.10926	640.476	0.09383	640.476	0.10027			1720.61	0.28632	1720.61	0.33615	1720.61	0.38181			2997.65	0.53332	2997.65	0.52166	2997.65	0.36825
								641.667	0.09881	641.667	0.07855	641.667	0.0982			1721.68	0.28413	1721.68	0.33573	1721.68	0.37029			2998.43	0.52987	2998.43	0.52101	2998.43	0.38034
								642.857	0.09606	642.857	0.09209	642.857	0.10341			1722.75	0.27481	1722.75	0.34059	1722.75	0.35522			2999.22	0.54951	2999.22	0.52472	2999.22	0.36431
								644.048	0.09484	644.048	0.10023	644.048	0.09368			1723.82	0.2815	1723.82	0.34466	1723.82	0.36686			3000	0.54013	3000	0.52583	3000	0.37577
								645.238	0.09118	645.238	0.10098	645.238	0.09848			1724.89	0.27317	1724.89	0.3423	1724.89	0.36918			3000.78	0.51832	3000.78	0.50687	3000.78	0.37233
								646.429	0.09437	646.429	0.09897	646.429	0.10356			1725.96	0.29757	1725.96	0.33312	1725.96	0.34789			3001.57	0.51829	3001.57	0.49695	3001.57	0.35749
								647.619	0.10352	647.619	0.09891	647.619	0.12071			1727.03	0.29092	1727.03	0.3356	1727.03	0.34364			3002.35	0.51605	3002.35	0.4972	3002.35	0.35745
								648.81	0.11292	648.81	0.10926	648.81	0.13123			1728.1	0.27973	1728.1	0.31665	1728.1	0.35855			3003.14	0.52097	3003.14	0.49776	3003.14	0.35036
								650	0.12031	650	0.12163	650	0.12895			1729.17	0.29775	1729.17	0.30439	1729.17	0.34407			3003.92	0.51406	3003.92	0.48913	3003.92	0.32727
								651.19	0.12568	651.19	0.09997	651.19	0.14173			1730.24	0.29475	1730.24	0.31587	1730.24	0.35442			3004.71	0.49463	3004.71	0.4768	3004.71	0.31443
								652.381	0.12961	652.381	0.10944	652.381	0.13499			1731.31	0.29411	1731.31	0.33673	1731.31	0.34532			3005.49	0.49004	3005.49	0.47256	3005.49	0.31666
								653.571	0.1312	653.571	0.10338	653.571	0.13625			1732.38	0.28908	1732.38	0.32681	1732.38	0.33208			3006.27	0.48898	3006.27	0.47365	3006.27	0.31226
								654.762	0.13288	654.762	0.08898	654.762	0.12678			1733.45	0.28592	1733.45	0.32742	1733.45	0.35825			3007.06	0.49486	3007.06	0.47287	3007.06	0.30926
								655.952	0.12161	655.952	0.08377	655.952	0.11409			1734.52	0.28622	1734.52	0.30334	1734.52	0.33121			3007.84	0.49156	3007.84	0.46083	3007.84	0.30897
								657.143	0.11071	657.143	0.07989	657.143	0.09234			1735.59	0.25984	1735.59	0.29137	1735.59	0.33667			3008.63	0.47972	3008.63	0.47688	3008.63	0.2878
								658.333	0.09521	658.333	0.07854	658.333	0.09083			1736.66	0.28211	1736.66	0.32319	1736.66	0.3572			3009.41	0.47722	3009.41	0.46012	3009.41	0.30394
								659.524	0.08791	659.524	0.08241	659.524	0.08155			1737.73	0.23702	1737.73	0.31927	1737.73	0.34049			3010.2	0.46448	3010.2	0.46037	3010.2	0.30492
								660.714	0.08126	660.714	0.0664	660.714	0.06694			1738.8	0.26833	1738.8	0.31056	1738.8	0.32862			3010.98	0.48334	3010.98	0.46345	3010.98	0.29227
								661.905	0.07852	661.905	0.07156	661.905	0.07653			1739.88	0.29121	1739.88	0.32048	1739.88	0.31954			3011.76	0.46801	3011.76	0.46663	3011.76	0.30565
								663.095	0.07409	663.095	0.06248	663.095	0.07463			1740.95	0.26644	1740.95	0.31786	1740.95	0.32832			3012.55	0.46594	3012.55	0.46605	3012.55	0.29913
								664.286	0.0702	664.286	0.05869	664.286	0.06547			1742.02	0.2756	1742.02	0.33622	1742.02	0.33333			3013.33	0.46657	3013.33	0.46006	3013.33	0.29717
								665.476	0.06554	665.476	0.06695	665.476	0.07011			1743.09	0.27402	1743.09	0.33781	1743.09	0.34137			3014.12	0.47019	3014.12	0.4588	3014.12	0.29946
								666.667	0.06643	666.667	0.06445	666.667	0.06115			1744.16	0.27302	1744.16	0.31335	1744.16	0.34844			3014.9	0.47074	3014.9	0.46285	3014.9	0.28379
								667.857	0.06652	667.857	0.0589	667.857	0.06555			1745.23	0.26943	1745.23	0.31608	1745.23	0.33929			3015.69	0.45972	3015.69	0.46075	3015.69	0.27711
								669.048	0.06703	669.048	0.05892	669.048	0.07029			1746.3	0.25323	1746.3	0.3282	1746.3	0.35991			3016.47	0.45165	3016.47	0.44886	3016.47	0.28907
								670.238	0.07066	670.238	0.06131	670.238	0.06954			1747.37	0.30719	1747.37	0.31011	1747.37	0.36099			3017.25	0.45412	3017.25	0.4466	3017.25	0.29099
								671.429	0.07162	671.429	0.07131	671.429	0.06774			1748.44	0.28308	1748.44	0.31577	1748.44	0.37022			3018.04	0.45542	3018.04	0.45815	3018.04	0.28866
								672.619	0.07603	672.619	0.05622	672.619	0.06643			1749.51	0.29097	1749.51	0.3139	1749.51	0.35615			3018.82	0.4661	3018.82	0.44793	3018.82	0.28838
								673.81	0.07483	673.81	0.0603	673.81	0.06811			1750.58	0.29547	1750.58	0.32125	1750.58	0.34603			3019.61	0.45657	3019.61	0.44664	3019.61	0.27589
								675	0.07265	675	0.06066	675	0.06475			1751.65	0.29936	1751.65	0.33252	1751.65	0.36177			3020.39	0.43738	3020.39	0.45044	3020.39	0.28483
								676.19	0.06855	676.19	0.05462	676.19	0.06211			1752.72	0.30117	1752.72	0.32582	1752.72	0.37243			3021.18	0.4518	3021.18	0.43519	3021.18	0.28797
								677.381	0.06842	677.381	0.05553	677.381	0.06335			1753.79	0.31522	1753.79	0.30308	1753.79	0.34881			3021.96	0.44994	3021.96	0.45101	3021.96	0.28668
								678.571	0.06594	678.571	0.0623	678.571	0.05535			1754.86	0.32929	1754.86	0.34207	1754.86	0.32525			3022.75	0.44071	3022.75	0.44319	3022.75	0.27422
								679.762	0.06478	679.762	0.05711	679.762	0.05532			1755.93	0.33626	1755.93	0.32982	1755.93	0.40728			3023.53	0.44957	3023.53	0.44214	3023.53	0.27995
								680.952	0.06054	680.952	0.06085	680.952	0.05017			1757	0.36152	1757	0.317	1757	0.40807			3024.31	0.43546	3024.31	0.43456	3024.31	0.28183
																1758.07	0.32686	1758.07	0.34371	1758.07	0.4173			3025.1	0.44126	3025.1	0.43447	3025.1	0.27207
																1759.14	0.31079	1759.14	0.33287	1759.14	0.37774			3025.88	0.44151	3025.88	0.43362	3025.88	0.272
																1760.21	0.35715	1760.21	0.33908	1760.21	0.39678			3026.67	0.42829	3026.67	0.43892	3026.67	0.28139
																1761.28	0.33332	1761.28	0.33069	1761.28	0.38458			3027.45	0.4316	3027.45	0.43787	3027.45	0.27922
																1762.36	0.30255	1762.36	0.33241	1762.36	0.37229			3028.24	0.43553	3028.24	0.43742	3028.24	0.2765
																1763.43	0.30604	1763.43	0.3267	1763.43	0.3896			3029.02	0.43316	3029.02	0.44694	3029.02	0.2801
																1764.5	0.3134	1764.5	0.3069	1764.5	0.35877			3029.8	0.44593	3029.8	0.4449	3029.8	0.27182
																1765.57	0.30897	1765.57	0.29667	1765.57	0.3568			3030.59	0.44085	3030.59	0.43989	3030.59	0.27004
																1766.64	0.30215	1766.64	0.30286	1766.64	0.37248			3031.37	0.4374	3031.37	0.45297	3031.37	0.28035
																1767.71	0.3142	1767.71	0.33924	1767.71	0.38416			3032.16	0.43185	3032.16	0.43655	3032.16	0.26534
																1768.78	0.34007	1768.78	0.32696	1768.78	0.36776			3032.94	0.4367	3032.94	0.43188	3032.94	0.28107
																1769.85	0.31462	1769.85	0.33731	1769.85	0.36736			3033.73	0.43184	3033.73	0.4452	3033.73	0.27939
																1770.92	0.29395	1770.92	0.31428	1770.92	0.37049			3034.51	0.45376	3034.51	0.43501	3034.51	0.26993
																1771.99	0.30205	1771.99	0.31906	1771.99	0.35646			3035.29	0.43503	3035.29	0.45033	3035.29	0.27945
																1773.06	0.29106	1773.06	0.303	1773.06	0.36271			3036.08	0.4412	3036.08	0.43508	3036.08	0.2629
																1774.13	0.28812	1774.13	0.26424	1774.13	0.3321			3036.86	0.44676	3036.86	0.43676	3036.86	0.2823
																1775.2	0.26599	1775.2	0.28107	1775.2	0.32706			3037.65	0.43259	3037.65	0.43857	3037.65	0.28084
																1776.27	0.26769	1776.27	0.29838	1776.27	0.33757			3038.43	0.44372	3038.43	0.44428	3038.43	0.27783
																1777.34	0.23921	1777.34	0.27274	1777.34	0.31819			3039.22	0.44867	3039.22	0.43985	3039.22	0.27953
																1778.41	0.25899	1778.41	0.20889	1778.41	0.28619			3040	0.43733	3040	0.42862	3040	0.27557
																1779.48	0.23805	1779.48	0.28399	1779.48	0.31553			3040.78	0.4437	3040.78	0.43615	3040.78	0.27527
																1780.55	0.26498	1780.55	0.28249	1780.55	0.27773			3041.57	0.45289	3041.57	0.44393	3041.57	0.28421
																1781.62	0.24095	1781.62	0.26364	1781.62	0.32692			3042.35	0.44655	3042.35	0.43551	3042.35	0.28624
																1782.69	0.24737	1782.69	0.26927	1782.69	0.28294			3043.14	0.45578	3043.14	0.44663	3043.14	0.27904
																1783.76	0.23437	1783.76	0.25559	1783.76	0.27205			3043.92	0.4323	3043.92	0.43173	3043.92	0.2801
																1784.84	0.23539	1784.84	0.23262	1784.84	0.29395			3044.71	0.42576	3044.71	0.44135	3044.71	0.27295
																1785.91	0.22919	1785.91	0.23557	1785.91	0.29589			3045.49	0.43938	3045.49	0.44436	3045.49	0.2802
																1786.98	0.24792	1786.98	0.24155	1786.98	0.28344			3046.27	0.42326	3046.27	0.43606	3046.27	0.27745
																1788.05	0.21286	1788.05	0.23948	1788.05	0.26151			3047.06	0.45578	3047.06	0.43655	3047.06	0.26678
																1789.12	0.21581	1789.12	0.23182	1789.12	0.26529			3047.84	0.43367	3047.84	0.43958	3047.84	0.28127
																1790.19	0.22596	1790.19	0.22068	1790.19	0.26129			3048.63	0.44175	3048.63	0.44071	3048.63	0.26487
																1791.26	0.20272	1791.26	0.25831	1791.26	0.25473			3049.41	0.45352	3049.41	0.43868	3049.41	0.25375
																1792.33	0.22485	1792.33	0.24937	1792.33	0.25493			3050.2	0.44523	3050.2	0.43326	3050.2	0.26487
																1793.4	0.21483	1793.4	0.23126	1793.4	0.25509			3050.98	0.43997	3050.98	0.44448	3050.98	0.27037
																1794.47	0.21939	1794.47	0.23762	1794.47	0.242			3051.76	0.4386	3051.76	0.44297	3051.76	0.27222
																1795.54	0.20426	1795.54	0.2607	1795.54	0.24632			3052.55	0.43848	3052.55	0.42722	3052.55	0.27587
																1796.61	0.22066	1796.61	0.21336	1796.61	0.25626			3053.33	0.43727	3053.33	0.42332	3053.33	0.276
																1797.68	0.19779	1797.68	0.2217	1797.68	0.2455			3054.12	0.43128	3054.12	0.4274	3054.12	0.27442
																1798.75	0.22843	1798.75	0.24567	1798.75	0.24545			3054.9	0.43173	3054.9	0.42884	3054.9	0.26529
																1799.82	0.19046	1799.82	0.22386	1799.82	0.25525			3055.69	0.44368	3055.69	0.43561	3055.69	0.24939
																1800.89	0.18695	1800.89	0.22994	1800.89	0.21911			3056.47	0.44363	3056.47	0.43431	3056.47	0.26458
																1801.96	0.18594	1801.96	0.2257	1801.96	0.23264			3057.25	0.44331	3057.25	0.4328	3057.25	0.27732
																1803.03	0.20629	1803.03	0.2147	1803.03	0.21025			3058.04	0.43538	3058.04	0.43604	3058.04	0.2684
																1804.1	0.21365	1804.1	0.21199	1804.1	0.26124			3058.82	0.42562	3058.82	0.4309	3058.82	0.27347
																1805.17	0.21514	1805.17	0.19868	1805.17	0.26302			3059.61	0.42734	3059.61	0.43297	3059.61	0.27588
																1806.24	0.20284	1806.24	0.24098	1806.24	0.26447			3060.39	0.45038	3060.39	0.44179	3060.39	0.26798
																1807.31	0.19321	1807.31	0.23432	1807.31	0.26396			3061.18	0.41841	3061.18	0.43018	3061.18	0.27012
																1808.39	0.21029	1808.39	0.20987	1808.39	0.21757			3061.96	0.42536	3061.96	0.43507	3061.96	0.26418
																1809.46	0.20735	1809.46	0.20356	1809.46	0.22601			3062.75	0.42192	3062.75	0.42724	3062.75	0.26874
																1810.53	0.19561	1810.53	0.19841	1810.53	0.2564			3063.53	0.41869	3063.53	0.42327	3063.53	0.27134
																1811.6	0.20062	1811.6	0.20506	1811.6	0.24752			3064.31	0.42275	3064.31	0.43123	3064.31	0.25971
																1812.67	0.18129	1812.67	0.18618	1812.67	0.23116			3065.1	0.42023	3065.1	0.42255	3065.1	0.2576
																1813.74	0.20724	1813.74	0.18663	1813.74	0.2263			3065.88	0.42808	3065.88	0.42429	3065.88	0.26423
																1814.81	0.15983	1814.81	0.1897	1814.81	0.22387			3066.67	0.43275	3066.67	0.43224	3066.67	0.26466
																1815.88	0.2054	1815.88	0.17705	1815.88	0.26145			3067.45	0.42186	3067.45	0.42593	3067.45	0.26682
																1816.95	0.1629	1816.95	0.22155	1816.95	0.22286			3068.24	0.41785	3068.24	0.42932	3068.24	0.27086
																1818.02	0.19439	1818.02	0.18428	1818.02	0.21102			3069.02	0.4216	3069.02	0.43521	3069.02	0.26499
																1819.09	0.20913	1819.09	0.18715	1819.09	0.25737			3069.8	0.42254	3069.8	0.41896	3069.8	0.26952
																1820.16	0.18573	1820.16	0.23153	1820.16	0.26432			3070.59	0.41442	3070.59	0.42765	3070.59	0.27472
																1821.23	0.18098	1821.23	0.18566	1821.23	0.23774			3071.37	0.43507	3071.37	0.41868	3071.37	0.26257
																1822.3	0.16838	1822.3	0.18238	1822.3	0.23817			3072.16	0.42201	3072.16	0.42987	3072.16	0.26912
																1823.37	0.1546	1823.37	0.19223	1823.37	0.23039			3072.94	0.42601	3072.94	0.43601	3072.94	0.26271
																1824.44	0.16929	1824.44	0.1979	1824.44	0.20959			3073.73	0.43787	3073.73	0.42972	3073.73	0.25434
																1825.51	0.16311	1825.51	0.21883	1825.51	0.20083			3074.51	0.41487	3074.51	0.42803	3074.51	0.26951
																1826.58	0.19484	1826.58	0.18375	1826.58	0.20382			3075.29	0.43296	3075.29	0.42668	3075.29	0.26929
																1827.65	0.18053	1827.65	0.20041	1827.65	0.21409			3076.08	0.42979	3076.08	0.43632	3076.08	0.26323
																1828.72	0.16942	1828.72	0.20328	1828.72	0.2106			3076.86	0.41511	3076.86	0.42935	3076.86	0.27689
																1829.79	0.15552	1829.79	0.24687	1829.79	0.23102			3077.65	0.42463	3077.65	0.42838	3077.65	0.26812
																1830.87	0.20986	1830.87	0.20471	1830.87	0.17469			3078.43	0.42432	3078.43	0.43218	3078.43	0.27045
																1831.94	0.20009	1831.94	0.15713	1831.94	0.17355			3079.22	0.43673	3079.22	0.43172	3079.22	0.26772
																1833.01	0.14807	1833.01	0.25165	1833.01	0.19857			3080	0.43309	3080	0.42232	3080	0.26361
																1834.08	0.19454	1834.08	0.18057	1834.08	0.17829			3080.78	0.41352	3080.78	0.41175	3080.78	0.26323
																1835.15	0.17689	1835.15	0.18374	1835.15	0.2147			3081.57	0.41845	3081.57	0.415	3081.57	0.25865
																1836.22	0.18248	1836.22	0.18521	1836.22	0.23072			3082.35	0.42225	3082.35	0.42639	3082.35	0.263
																1837.29	0.17388	1837.29	0.20456	1837.29	0.21064			3083.14	0.41101	3083.14	0.42255	3083.14	0.26971
																1838.36	0.17537	1838.36	0.19589	1838.36	0.19484			3083.92	0.42199	3083.92	0.40972	3083.92	0.26303
																1839.43	0.16932	1839.43	0.17113	1839.43	0.19389			3084.71	0.42407	3084.71	0.41846	3084.71	0.26041
																1840.5	0.17593	1840.5	0.21126	1840.5	0.20158			3085.49	0.41691	3085.49	0.43026	3085.49	0.26646
																1841.57	0.15446	1841.57	0.21565	1841.57	0.18036			3086.27	0.424	3086.27	0.42242	3086.27	0.26393
																1842.64	0.19244	1842.64	0.1834	1842.64	0.18255			3087.06	0.42349	3087.06	0.42593	3087.06	0.26956
																1843.71	0.16491	1843.71	0.17867	1843.71	0.20416			3087.84	0.40796	3087.84	0.43725	3087.84	0.26877
																1844.78	0.14572	1844.78	0.16744	1844.78	0.2021			3088.63	0.42183	3088.63	0.41729	3088.63	0.26536
																1845.85	0.15006	1845.85	0.17456	1845.85	0.2105			3089.41	0.41814	3089.41	0.43692	3089.41	0.26421
																1846.92	0.15147	1846.92	0.15762	1846.92	0.2358			3090.2	0.43061	3090.2	0.42428	3090.2	0.26474
																1847.99	0.1403	1847.99	0.17441	1847.99	0.20464			3090.98	0.42156	3090.98	0.42678	3090.98	0.26383
																1849.06	0.12006	1849.06	0.17218	1849.06	0.19226			3091.76	0.41699	3091.76	0.43284	3091.76	0.26013
																1850.13	0.14732	1850.13	0.19021	1850.13	0.15549			3092.55	0.42144	3092.55	0.42668	3092.55	0.27053
																								3093.33	0.41946	3093.33	0.42063	3093.33	0.27624
																								3094.12	0.41046	3094.12	0.42502	3094.12	0.26636
																								3094.9	0.41314	3094.9	0.42764	3094.9	0.25819
																								3095.69	0.41253	3095.69	0.42535	3095.69	0.26002
																								3096.47	0.40949	3096.47	0.42942	3096.47	0.26571
																								3097.25	0.42671	3097.25	0.43287	3097.25	0.26777
																								3098.04	0.42571	3098.04	0.42888	3098.04	0.25719
																								3098.82	0.42736	3098.82	0.43441	3098.82	0.25312
																								3099.61	0.41919	3099.61	0.43264	3099.61	0.2723
																								3100.39	0.4226	3100.39	0.42201	3100.39	0.27078
																								3101.18	0.42192	3101.18	0.42841	3101.18	0.25732
																								3101.96	0.43173	3101.96	0.43138	3101.96	0.26528
																								3102.75	0.42375	3102.75	0.42048	3102.75	0.27835
																								3103.53	0.41629	3103.53	0.43892	3103.53	0.27492
																								3104.31	0.41323	3104.31	0.4238	3104.31	0.27338
																								3105.1	0.41881	3105.1	0.42724	3105.1	0.25347
																								3105.88	0.42473	3105.88	0.42984	3105.88	0.26086
																								3106.67	0.42724	3106.67	0.43101	3106.67	0.27243
																								3107.45	0.42267	3107.45	0.43753	3107.45	0.26963
																								3108.24	0.427	3108.24	0.43608	3108.24	0.27203
																								3109.02	0.42847	3109.02	0.43286	3109.02	0.26839
																								3109.8	0.43124	3109.8	0.43837	3109.8	0.26418
																								3110.59	0.43402	3110.59	0.43689	3110.59	0.27198
																								3111.37	0.43217	3111.37	0.42775	3111.37	0.27733
																								3112.16	0.43567	3112.16	0.43608	3112.16	0.2772
																								3112.94	0.4327	3112.94	0.45004	3112.94	0.28328
																								3113.73	0.42979	3113.73	0.44304	3113.73	0.2883
																								3114.51	0.4352	3114.51	0.44198	3114.51	0.28618
																								3115.29	0.45507	3115.29	0.44888	3115.29	0.28688
																								3116.08	0.44318	3116.08	0.43611	3116.08	0.29058
																								3116.86	0.44394	3116.86	0.4519	3116.86	0.282
																								3117.65	0.44474	3117.65	0.45582	3117.65	0.29872
																								3118.43	0.44932	3118.43	0.44598	3118.43	0.28918
																								3119.22	0.45332	3119.22	0.45319	3119.22	0.31259
																								3120	0.45639	3120	0.45842	3120	0.30943
																								3120.78	0.46036	3120.78	0.44345	3120.78	0.31107
																								3121.57	0.46789	3121.57	0.45667	3121.57	0.3227
																								3122.35	0.46053	3122.35	0.4632	3122.35	0.32607
																								3123.14	0.4654	3123.14	0.46922	3123.14	0.3318
																								3123.92	0.47403	3123.92	0.47141	3123.92	0.33492
																								3124.71	0.47017	3124.71	0.47103	3124.71	0.33367
																								3125.49	0.46432	3125.49	0.47345	3125.49	0.34538
																								3126.27	0.47522	3126.27	0.47682	3126.27	0.35905
																								3127.06	0.48341	3127.06	0.4818	3127.06	0.36601
																								3127.84	0.47827	3127.84	0.48368	3127.84	0.3806
																								3128.63	0.48695	3128.63	0.48165	3128.63	0.38724
																								3129.41	0.49758	3129.41	0.49344	3129.41	0.38974
																								3130.2	0.51382	3130.2	0.49871	3130.2	0.41887
																								3130.98	0.51108	3130.98	0.49116	3130.98	0.40307
																								3131.76	0.52213	3131.76	0.50211	3131.76	0.41536
																								3132.55	0.52118	3132.55	0.51432	3132.55	0.435
																								3133.33	0.52546	3133.33	0.53001	3133.33	0.43325
																								3134.12	0.53678	3134.12	0.52005	3134.12	0.43567
																								3134.9	0.53087	3134.9	0.51775	3134.9	0.43508
																								3135.69	0.53443	3135.69	0.51949	3135.69	0.43375
																								3136.47	0.53757	3136.47	0.51603	3136.47	0.446
																								3137.25	0.53888	3137.25	0.52176	3137.25	0.43355
																								3138.04	0.53837	3138.04	0.5198	3138.04	0.41381
																								3138.82	0.53849	3138.82	0.51653	3138.82	0.42868
																								3139.61	0.5391	3139.61	0.52022	3139.61	0.41581
																								3140.39	0.53054	3140.39	0.52604	3140.39	0.41588
																								3141.18	0.53311	3141.18	0.51484	3141.18	0.41411
																								3141.96	0.52828	3141.96	0.51211	3141.96	0.40088
																								3142.75	0.50943	3142.75	0.5173	3142.75	0.40254
																								3143.53	0.50675	3143.53	0.51641	3143.53	0.3941
																								3144.31	0.50731	3144.31	0.51616	3144.31	0.37012
																								3145.1	0.49393	3145.1	0.50733	3145.1	0.36946
																								3145.88	0.49247	3145.88	0.49801	3145.88	0.36628
																								3146.67	0.48652	3146.67	0.49848	3146.67	0.34902
																								3147.45	0.47749	3147.45	0.48826	3147.45	0.34694
																								3148.24	0.46041	3148.24	0.48863	3148.24	0.33918
																								3149.02	0.45852	3149.02	0.47262	3149.02	0.33074
																								3149.8	0.46655	3149.8	0.47888	3149.8	0.34479
																								3150.59	0.46277	3150.59	0.47399	3150.59	0.31556
																								3151.37	0.44654	3151.37	0.45614	3151.37	0.3146
																								3152.16	0.45649	3152.16	0.45509	3152.16	0.30834
																								3152.94	0.43944	3152.94	0.45589	3152.94	0.29138
																								3153.73	0.43879	3153.73	0.45293	3153.73	0.30438
																								3154.51	0.41538	3154.51	0.45881	3154.51	0.29481
																								3155.29	0.42231	3155.29	0.43002	3155.29	0.28605
																								3156.08	0.42726	3156.08	0.42678	3156.08	0.29109
																								3156.86	0.43498	3156.86	0.43893	3156.86	0.27559
																								3157.65	0.42955	3157.65	0.4303	3157.65	0.2774
																								3158.43	0.41631	3158.43	0.4342	3158.43	0.28282
																								3159.22	0.40772	3159.22	0.43449	3159.22	0.27395
																								3160	0.41119	3160	0.42675	3160	0.27055
																								3160.78	0.41111	3160.78	0.42351	3160.78	0.27425
																								3161.57	0.39984	3161.57	0.41511	3161.57	0.27095
																								3162.35	0.39984	3162.35	0.41095	3162.35	0.26744
																								3163.14	0.40759	3163.14	0.41481	3163.14	0.26562
																								3163.92	0.4019	3163.92	0.41153	3163.92	0.25194
																								3164.71	0.3985	3164.71	0.41577	3164.71	0.242
																								3165.49	0.39386	3165.49	0.40855	3165.49	0.25206
																								3166.27	0.39053	3166.27	0.42253	3166.27	0.25106
																								3167.06	0.40271	3167.06	0.40494	3167.06	0.25688
																								3167.84	0.3914	3167.84	0.40192	3167.84	0.25209
																								3168.63	0.38603	3168.63	0.40863	3168.63	0.24376
																								3169.41	0.39291	3169.41	0.39263	3169.41	0.24277
																								3170.2	0.39281	3170.2	0.4085	3170.2	0.24977
																								3170.98	0.38885	3170.98	0.40668	3170.98	0.24097
																								3171.76	0.38158	3171.76	0.40627	3171.76	0.24473
																								3172.55	0.38507	3172.55	0.397	3172.55	0.22919
																								3173.33	0.39114	3173.33	0.3938	3173.33	0.23734
																								3174.12	0.38634	3174.12	0.39094	3174.12	0.24982
																								3174.9	0.38242	3174.9	0.39268	3174.9	0.25065
																								3175.69	0.37556	3175.69	0.38692	3175.69	0.23875
																								3176.47	0.38542	3176.47	0.38908	3176.47	0.2475
																								3177.25	0.38819	3177.25	0.39832	3177.25	0.24486
																								3178.04	0.38227	3178.04	0.40247	3178.04	0.2368
																								3178.82	0.37953	3178.82	0.3995	3178.82	0.23499
																								3179.61	0.37962	3179.61	0.3949	3179.61	0.22912
																								3180.39	0.38167	3180.39	0.38704	3180.39	0.23564
																								3181.18	0.38132	3181.18	0.38833	3181.18	0.2497
																								3181.96	0.37703	3181.96	0.40092	3181.96	0.2447
																								3182.75	0.38175	3182.75	0.39745	3182.75	0.23816
																								3183.53	0.38907	3183.53	0.39191	3183.53	0.23808
																								3184.31	0.37912	3184.31	0.39591	3184.31	0.23452
																								3185.1	0.38249	3185.1	0.38721	3185.1	0.23257
																								3185.88	0.38141	3185.88	0.39437	3185.88	0.23793
																								3186.67	0.37583	3186.67	0.39555	3186.67	0.23978
																								3187.45	0.38731	3187.45	0.38296	3187.45	0.24276
																								3188.24	0.36326	3188.24	0.39936	3188.24	0.23521
																								3189.02	0.36818	3189.02	0.37894	3189.02	0.22957
																								3189.8	0.38344	3189.8	0.38829	3189.8	0.24997
																								3190.59	0.368	3190.59	0.39558	3190.59	0.23103
																								3191.37	0.36264	3191.37	0.40128	3191.37	0.23967
																								3192.16	0.37906	3192.16	0.39031	3192.16	0.2474
																								3192.94	0.37831	3192.94	0.38331	3192.94	0.23839
																								3193.73	0.37528	3193.73	0.39015	3193.73	0.24281
																								3194.51	0.36631	3194.51	0.38948	3194.51	0.24729
																								3195.29	0.37782	3195.29	0.3981	3195.29	0.24982
																								3196.08	0.38033	3196.08	0.40271	3196.08	0.24622
																								3196.86	0.38501	3196.86	0.40368	3196.86	0.24291
																								3197.65	0.38671	3197.65	0.39615	3197.65	0.25415
																								3198.43	0.38115	3198.43	0.39499	3198.43	0.25049
																								3199.22	0.3807	3199.22	0.40164	3199.22	0.24542
																								3200	0.38301	3200	0.40914	3200	0.25281
																								3200.78	0.38244	3200.78	0.41911	3200.78	0.25338
																								3201.57	0.38078	3201.57	0.41697	3201.57	0.25734
																								3202.35	0.38785	3202.35	0.4064	3202.35	0.27081
																								3203.14	0.39772	3203.14	0.4105	3203.14	0.27397
																								3203.92	0.39751	3203.92	0.41657	3203.92	0.27598
																								3204.71	0.39977	3204.71	0.41381	3204.71	0.27651
																								3205.49	0.38911	3205.49	0.40554	3205.49	0.2666
																								3206.27	0.39115	3206.27	0.39864	3206.27	0.27559
																								3207.06	0.39212	3207.06	0.3948	3207.06	0.28117
																								3207.84	0.38602	3207.84	0.39781	3207.84	0.27215
																								3208.63	0.40508	3208.63	0.39339	3208.63	0.27749
																								3209.41	0.39379	3209.41	0.3932	3209.41	0.26193
																								3210.2	0.39194	3210.2	0.39517	3210.2	0.26004
																								3210.98	0.38465	3210.98	0.41599	3210.98	0.27986
																								3211.76	0.38868	3211.76	0.40278	3211.76	0.25387
																								3212.55	0.3974	3212.55	0.40592	3212.55	0.27331
																								3213.33	0.37447	3213.33	0.40608	3213.33	0.27317
																								3214.12	0.37766	3214.12	0.39527	3214.12	0.27594
																								3214.9	0.40252	3214.9	0.39385	3214.9	0.27438
																								3215.69	0.39004	3215.69	0.3996	3215.69	0.28194
																								3216.47	0.38851	3216.47	0.41421	3216.47	0.27074
																								3217.25	0.39071	3217.25	0.39953	3217.25	0.27893
																								3218.04	0.38933	3218.04	0.409	3218.04	0.27996
																								3218.82	0.39963	3218.82	0.42372	3218.82	0.2933
																								3219.61	0.39819	3219.61	0.4231	3219.61	0.29949
																								3220.39	0.39596	3220.39	0.42098	3220.39	0.29714
																								3221.18	0.40757	3221.18	0.42605	3221.18	0.29931
																								3221.96	0.3962	3221.96	0.42621	3221.96	0.28264
																								3222.75	0.39211	3222.75	0.41999	3222.75	0.28143
																								3223.53	0.39518	3223.53	0.41717	3223.53	0.29684
																								3224.31	0.39941	3224.31	0.4185	3224.31	0.29373
																								3225.1	0.40869	3225.1	0.42477	3225.1	0.29175
																								3225.88	0.40107	3225.88	0.43337	3225.88	0.30045
																								3226.67	0.39984	3226.67	0.43303	3226.67	0.29578
																								3227.45	0.41077	3227.45	0.42976	3227.45	0.29406
																								3228.24	0.41033	3228.24	0.43046	3228.24	0.30802
																								3229.02	0.41101	3229.02	0.4313	3229.02	0.29994
																								3229.8	0.41589	3229.8	0.43981	3229.8	0.30576
																								3230.59	0.40029	3230.59	0.4197	3230.59	0.31075
																								3231.37	0.41499	3231.37	0.42714	3231.37	0.28468
																								3232.16	0.42508	3232.16	0.44236	3232.16	0.29024
																								3232.94	0.4041	3232.94	0.42184	3232.94	0.28441
																								3233.73	0.41664	3233.73	0.42248	3233.73	0.28492
																								3234.51	0.3986	3234.51	0.4376	3234.51	0.28581
																								3235.29	0.38774	3235.29	0.42177	3235.29	0.26641
																								3236.08	0.40662	3236.08	0.44235	3236.08	0.28498
																								3236.86	0.37591	3236.86	0.42315	3236.86	0.27053
																								3237.65	0.39801	3237.65	0.40984	3237.65	0.27613
																								3238.43	0.39235	3238.43	0.43002	3238.43	0.26843
																								3239.22	0.37831	3239.22	0.40928	3239.22	0.25815
																								3240	0.39541	3240	0.40738	3240	0.25328
																								3240.78	0.38717	3240.78	0.40676	3240.78	0.27085
																								3241.57	0.38138	3241.57	0.39963	3241.57	0.25598
																								3242.35	0.38675	3242.35	0.41028	3242.35	0.26096
																								3243.14	0.37123	3243.14	0.39375	3243.14	0.26106
																								3243.92	0.37703	3243.92	0.4019	3243.92	0.25492
																								3244.71	0.38932	3244.71	0.40994	3244.71	0.26037
																								3245.49	0.38443	3245.49	0.40098	3245.49	0.25733
																								3246.27	0.36957	3246.27	0.40179	3246.27	0.25491
																								3247.06	0.36781	3247.06	0.40062	3247.06	0.25975
																								3247.84	0.3745	3247.84	0.3962	3247.84	0.24822
																								3248.63	0.37682	3248.63	0.40083	3248.63	0.25356
																								3249.41	0.37626	3249.41	0.40247	3249.41	0.25639
																								3250.2	0.37204	3250.2	0.39215	3250.2	0.25241
																								3250.98	0.36376	3250.98	0.39517	3250.98	0.26335
																								3251.76	0.35751	3251.76	0.39123	3251.76	0.25583
																								3252.55	0.36081	3252.55	0.37775	3252.55	0.24965
																								3253.33	0.36606	3253.33	0.38264	3253.33	0.26142
																								3254.12	0.35982	3254.12	0.38049	3254.12	0.24648
																								3254.9	0.35634	3254.9	0.38794	3254.9	0.24104
																								3255.69	0.36069	3255.69	0.38623	3255.69	0.24929
																								3256.47	0.36007	3256.47	0.3859	3256.47	0.23786
																								3257.25	0.35294	3257.25	0.37981	3257.25	0.25061
																								3258.04	0.3544	3258.04	0.37875	3258.04	0.24515
																								3258.82	0.34365	3258.82	0.3694	3258.82	0.23943
																								3259.61	0.35953	3259.61	0.38349	3259.61	0.24118
																								3260.39	0.35765	3260.39	0.38181	3260.39	0.22866
																								3261.18	0.34029	3261.18	0.36954	3261.18	0.24249
																								3261.96	0.35858	3261.96	0.37172	3261.96	0.23579
																								3262.75	0.35757	3262.75	0.36292	3262.75	0.22881
																								3263.53	0.3544	3263.53	0.38215	3263.53	0.23851
																								3264.31	0.35508	3264.31	0.37773	3264.31	0.22066
																								3265.1	0.33784	3265.1	0.37004	3265.1	0.2281
																								3265.88	0.35274	3265.88	0.36871	3265.88	0.22668
																								3266.67	0.35291	3266.67	0.3683	3266.67	0.21692
																								3267.45	0.34056	3267.45	0.34936	3267.45	0.22566
																								3268.24	0.33359	3268.24	0.36812	3268.24	0.23163
																								3269.02	0.33664	3269.02	0.35105	3269.02	0.21853
																								3269.8	0.33887	3269.8	0.36145	3269.8	0.21442
																								3270.59	0.33791	3270.59	0.36691	3270.59	0.22585
																								3271.37	0.33797	3271.37	0.35644	3271.37	0.20762
																								3272.16	0.33261	3272.16	0.36791	3272.16	0.20652
																								3272.94	0.33594	3272.94	0.36027	3272.94	0.21585
																								3273.73	0.33528	3273.73	0.3538	3273.73	0.21375
																								3274.51	0.3322	3274.51	0.35674	3274.51	0.21898
																								3275.29	0.33049	3275.29	0.35306	3275.29	0.2137
																								3276.08	0.33365	3276.08	0.35499	3276.08	0.21182
																								3276.86	0.33021	3276.86	0.3573	3276.86	0.21769
																								3277.65	0.32465	3277.65	0.35188	3277.65	0.20971
																								3278.43	0.32728	3278.43	0.35707	3278.43	0.21399
																								3279.22	0.3297	3279.22	0.36002	3279.22	0.21303
																								3280	0.32615	3280	0.34802	3280	0.2074
																								3280.78	0.32411	3280.78	0.3393	3280.78	0.21156
																								3281.57	0.32414	3281.57	0.3389	3281.57	0.20627
																								3282.35	0.31857	3282.35	0.34707	3282.35	0.20045
																								3283.14	0.31833	3283.14	0.34975	3283.14	0.20301
																								3283.92	0.32627	3283.92	0.34563	3283.92	0.20226
																								3284.71	0.32482	3284.71	0.34585	3284.71	0.20044
																								3285.49	0.31813	3285.49	0.34116	3285.49	0.19742
																								3286.27	0.31946	3286.27	0.34209	3286.27	0.19826
																								3287.06	0.31855	3287.06	0.34455	3287.06	0.20261
																								3287.84	0.30983	3287.84	0.33933	3287.84	0.19895
																								3288.63	0.3119	3288.63	0.33089	3288.63	0.19992
																								3289.41	0.31382	3289.41	0.32814	3289.41	0.20741
																								3290.2	0.32141	3290.2	0.34112	3290.2	0.20335
																								3290.98	0.30842	3290.98	0.34668	3290.98	0.20524
																								3291.76	0.30909	3291.76	0.34647	3291.76	0.21091
																								3292.55	0.31609	3292.55	0.3464	3292.55	0.21011
																								3293.33	0.31192	3293.33	0.34106	3293.33	0.20644
																								3294.12	0.3073	3294.12	0.33926	3294.12	0.2006
																								3294.9	0.30524	3294.9	0.3403	3294.9	0.19528
																								3295.69	0.31418	3295.69	0.33822	3295.69	0.19902
																								3296.47	0.31555	3296.47	0.3454	3296.47	0.19904
																								3297.25	0.31522	3297.25	0.34055	3297.25	0.20034
																								3298.04	0.31951	3298.04	0.34792	3298.04	0.18547
																								3298.82	0.32	3298.82	0.3469	3298.82	0.20655
																								3299.61	0.31448	3299.61	0.34284	3299.61	0.1939
																								3300.39	0.30373	3300.39	0.34403	3300.39	0.18688
																								3301.18	0.31915	3301.18	0.33523	3301.18	0.20097
																								3301.96	0.31961	3301.96	0.34861	3301.96	0.20241
																								3302.75	0.31461	3302.75	0.33628	3302.75	0.19307
																								3303.53	0.31512	3303.53	0.33746	3303.53	0.19854
																								3304.31	0.30679	3304.31	0.33147	3304.31	0.1859
																								3305.1	0.31594	3305.1	0.34079	3305.1	0.197
																								3305.88	0.30351	3305.88	0.33723	3305.88	0.20814
																								3306.67	0.30615	3306.67	0.34109	3306.67	0.18344
																								3307.45	0.31456	3307.45	0.33876	3307.45	0.20588
																								3308.24	0.30004	3308.24	0.33665	3308.24	0.21227
																								3309.02	0.3108	3309.02	0.33823	3309.02	0.20579
																								3309.8	0.31516	3309.8	0.34216	3309.8	0.21895
																								3310.59	0.30536	3310.59	0.35028	3310.59	0.21271
																								3311.37	0.31349	3311.37	0.34141	3311.37	0.20657
																								3312.16	0.31055	3312.16	0.328	3312.16	0.20702
																								3312.94	0.31202	3312.94	0.33109	3312.94	0.20095
																								3313.73	0.30808	3313.73	0.33442	3313.73	0.20349
																								3314.51	0.30646	3314.51	0.33284	3314.51	0.19045
																								3315.29	0.30344	3315.29	0.33365	3315.29	0.18352
																								3316.08	0.30323	3316.08	0.32846	3316.08	0.19433
																								3316.86	0.30314	3316.86	0.32571	3316.86	0.18788
																								3317.65	0.29762	3317.65	0.32367	3317.65	0.18912
																								3318.43	0.29356	3318.43	0.3258	3318.43	0.18332
																								3319.22	0.2931	3319.22	0.3265	3319.22	0.1711
																								3320	0.29229	3320	0.32363	3320	0.18467
																								3320.78	0.28219	3320.78	0.32404	3320.78	0.1869
																								3321.57	0.2936	3321.57	0.33105	3321.57	0.18732
																								3322.35	0.30327	3322.35	0.33721	3322.35	0.19905
																								3323.14	0.30679	3323.14	0.34053	3323.14	0.20798
																								3323.92	0.3082	3323.92	0.34961	3323.92	0.21311
																								3324.71	0.31304	3324.71	0.35015	3324.71	0.2139
																								3325.49	0.31809	3325.49	0.3458	3325.49	0.20529
																								3326.27	0.3046	3326.27	0.33805	3326.27	0.19503
																								3327.06	0.29426	3327.06	0.33058	3327.06	0.18943
																								3327.84	0.29557	3327.84	0.33211	3327.84	0.18879
																								3328.63	0.29554	3328.63	0.32729	3328.63	0.18743
																								3329.41	0.28945	3329.41	0.32381	3329.41	0.18138
																								3330.2	0.29116	3330.2	0.32266	3330.2	0.17851

## Sheet: Figure 4d
	Cu(Cys)2 Thin Film
	300 K	333 K
Channel Length (μm)	Resistance (Ω)	Resistance (Ω)
50	240000000000	16
100	290000000000	19
150	320000000000	21
200	360000000000	25

## Sheet: Figure 4e
	300 K	333 K
Contact Pad Area (μm x μm )	Resistance (Ω)	Resistance (Ω)
50x50	240000000000	16
100x100	210000000000	14
150x150	250000000000	17
200x200	190000000000	11

## Sheet: Figure 5a
	0 K
E-EF (eV)	DOS (States/eV)
-5.00572	0.3634
-4.98972	0.3638
-4.97272	0.3531
-4.95672	0.3337
-4.94072	0.3091
-4.92472	0.283
-4.90772	0.2587
-4.89172	0.2395
-4.87572	0.2276
-4.85872	0.2245
-4.84272	0.2306
-4.82672	0.2451
-4.81072	0.2661
-4.79372	0.2907
-4.77772	0.3155
-4.76172	0.3373
-4.74472	0.3535
-4.72872	0.3622
-4.71272	0.3633
-4.69672	0.3574
-4.67972	0.3464
-4.66372	0.3328
-4.64772	0.3193
-4.63172	0.3085
-4.61472	0.3027
-4.59872	0.3028
-4.58272	0.3088
-4.56572	0.3194
-4.54972	0.3321
-4.53372	0.3439
-4.51772	0.3518
-4.50072	0.3535
-4.48472	0.3479
-4.46872	0.3348
-4.45272	0.3152
-4.43572	0.2909
-4.41972	0.2635
-4.40372	0.2346
-4.38672	0.2055
-4.37072	0.1771
-4.35472	0.1498
-4.33872	0.1241
-4.32172	0.1004
-4.30572	0.07902
-4.28972	0.06029
-4.27272	0.04445
-4.25672	0.03158
-4.24072	0.02157
-4.22472	0.01414
-4.20772	0.00891
-4.19172	0.00544
-4.17572	0.00332
-4.15972	0.00224
-4.14272	0.00202
-4.12672	0.00262
-4.11072	0.00418
-4.09372	0.00698
-4.07772	0.01146
-4.06172	0.01815
-4.04572	0.02758
-4.02872	0.04017
-4.01272	0.05616
-3.99672	0.0754
-3.98072	0.09731
-3.96372	0.1209
-3.94772	0.1448
-3.93172	0.1674
-3.91472	0.1872
-3.89872	0.2031
-3.88272	0.2145
-3.86672	0.2215
-3.84972	0.225
-3.83372	0.2263
-3.81772	0.2273
-3.80072	0.2294
-3.78472	0.2339
-3.76872	0.2415
-3.75272	0.2522
-3.73572	0.2656
-3.71972	0.2814
-3.70372	0.2992
-3.68772	0.3187
-3.67072	0.34
-3.65472	0.3631
-3.63872	0.3875
-3.62172	0.4122
-3.60572	0.4359
-3.58972	0.457
-3.57372	0.4744
-3.55672	0.4875
-3.54072	0.4967
-3.52472	0.5033
-3.50872	0.5083
-3.49172	0.5128
-3.47572	0.5166
-3.45972	0.5182
-3.44272	0.5154
-3.42672	0.5052
-3.41072	0.4854
-3.39472	0.4547
-3.37772	0.4138
-3.36172	0.365
-3.34572	0.3122
-3.32972	0.2601
-3.31272	0.2133
-3.29672	0.1761
-3.28072	0.1518
-3.26372	0.1423
-3.24772	0.1482
-3.23172	0.1687
-3.21572	0.2014
-3.19872	0.243
-3.18272	0.2888
-3.16672	0.3334
-3.14972	0.3712
-3.13372	0.3974
-3.11772	0.4084
-3.10172	0.4026
-3.08472	0.3806
-3.06872	0.3456
-3.05272	0.3022
-3.03672	0.2562
-3.01972	0.2137
-3.00372	0.1798
-2.98772	0.1589
-2.97072	0.1533
-2.95472	0.1638
-2.93872	0.1894
-2.92272	0.2273
-2.90572	0.2733
-2.88972	0.3221
-2.87372	0.3681
-2.85772	0.406
-2.84072	0.4321
-2.82472	0.4444
-2.80872	0.4435
-2.79172	0.4324
-2.77572	0.4156
-2.75972	0.3983
-2.74372	0.3853
-2.72672	0.38
-2.71072	0.3838
-2.69472	0.3962
-2.67772	0.4153
-2.66172	0.4385
-2.64572	0.4631
-2.62972	0.4872
-2.61272	0.5095
-2.59672	0.5294
-2.58072	0.5463
-2.56472	0.559
-2.54772	0.5657
-2.53172	0.5641
-2.51572	0.5516
-2.49872	0.5265
-2.48272	0.4885
-2.46672	0.4394
-2.45072	0.3831
-2.43372	0.3249
-2.41772	0.2711
-2.40172	0.2276
-2.38572	0.1998
-2.36872	0.1913
-2.35272	0.2044
-2.33672	0.2394
-2.31972	0.2948
-2.30372	0.367
-2.28772	0.4509
-2.27172	0.5394
-2.25472	0.6244
-2.23872	0.6976
-2.22272	0.7517
-2.20572	0.7813
-2.18972	0.7843
-2.17372	0.7621
-2.15772	0.7193
-2.14072	0.6631
-2.12472	0.6019
-2.10872	0.5436
-2.09272	0.4944
-2.07572	0.4581
-2.05972	0.4356
-2.04372	0.4253
-2.02672	0.4236
-2.01072	0.4263
-1.99472	0.4291
-1.97872	0.4287
-1.96172	0.4239
-1.94572	0.4149
-1.92972	0.404
-1.91372	0.3946
-1.89672	0.3903
-1.88072	0.3945
-1.86472	0.4094
-1.84772	0.4358
-1.83172	0.473
-1.81572	0.5188
-1.79972	0.5699
-1.78272	0.6222
-1.76672	0.6707
-1.75072	0.7101
-1.73372	0.7357
-1.71772	0.7439
-1.70172	0.7333
-1.68572	0.705
-1.66872	0.6628
-1.65272	0.6124
-1.63672	0.5602
-1.62072	0.5122
-1.60372	0.4725
-1.58772	0.443
-1.57172	0.4237
-1.55472	0.4129
-1.53872	0.408
-1.52272	0.4064
-1.50672	0.4058
-1.48972	0.4044
-1.47372	0.4012
-1.45772	0.3957
-1.44172	0.3879
-1.42472	0.378
-1.40872	0.3666
-1.39272	0.3543
-1.37572	0.3418
-1.35972	0.3298
-1.34372	0.3188
-1.32772	0.3089
-1.31072	0.2999
-1.29472	0.2911
-1.27872	0.2815
-1.26172	0.27
-1.24572	0.2554
-1.22972	0.2371
-1.21372	0.215
-1.19672	0.1896
-1.18072	0.1621
-1.16472	0.134
-1.14872	0.1069
-1.13172	0.0821
-1.11572	0.06061
-1.09972	0.04296
-1.08272	0.02919
-1.06672	0.019
-1.05072	0.01184
-1.03472	0.00705
-1.01772	0.00401
-1.00172	0.00218
-0.98572	0.00113
-0.96972	0.0005586
-0.95272	0.0002632
-0.93672	0.0001182
-0.92072	5.052e-05
-0.90372	2.056e-05
-0.88772	7.97e-06
-0.87172	2.93e-06
-0.85572	1.03e-06
-0.83872	3.4e-07
-0.82272	1.1e-07
-0.80672	3e-08
-0.79072	1e-08
-0.77372	0
-0.75772	0
-0.74172	0
-0.72472	0
-0.70872	0
-0.69272	0
-0.67672	0
-0.65972	0
-0.64372	0
-0.62772	0
-0.61072	0
-0.59472	0
-0.57872	0
-0.56272	0
-0.54572	0
-0.52972	0
-0.51372	0
-0.49772	0
-0.48072	0
-0.46472	0
-0.44872	0
-0.43172	1e-08
-0.41572	3e-08
-0.39972	1.2e-07
-0.38372	3.9e-07
-0.36672	1.24e-06
-0.35072	3.75e-06
-0.33472	1.081e-05
-0.31872	2.956e-05
-0.30172	7.679e-05
-0.28572	0.0001895
-0.26972	0.0004442
-0.25272	0.0009892
-0.23672	0.00209
-0.22072	0.00421
-0.20472	0.00805
-0.18772	0.01462
-0.17172	0.02526
-0.15572	0.04151
-0.13872	0.06489
-0.12272	0.09654
-0.10672	0.1367
-0.09072	0.1844
-0.07372	0.2371
-0.05772	0.2905
-0.04172	0.3396
-0.02572	0.3789
-0.00872	0.4039
0.00728	0.4117
0.02328	0.4015
0.04028	0.3749
0.05628	0.3356
0.07228	0.2882
0.08828	0.2375
0.10528	0.188
0.12128	0.1429
0.13728	0.1044
0.15328	0.0733
0.17028	0.04942
0.18628	0.03198
0.20228	0.01986
0.21928	0.01182
0.23528	0.00675
0.25128	0.00368
0.26728	0.00192
0.28428	0.0009598
0.30028	0.0004575
0.31628	0.0002082
0.33328	9.035e-05
0.34928	3.739e-05
0.36528	1.474e-05
0.38128	5.54e-06
0.39828	1.98e-06
0.41428	6.7e-07
0.43028	2.2e-07
0.44628	7e-08
0.46328	2e-08
0.47928	1e-08
0.49528	0
0.51228	0
0.52828	0
0.54428	0
0.56028	0
0.57728	0
0.59328	0
0.60928	0
0.62528	0
0.64228	0
0.65828	0
0.67428	0
0.69128	0
0.70728	0
0.72328	0
0.73928	0
0.75628	0
0.77228	0
0.78828	0
0.80528	0
0.82128	0
0.83728	0
0.85328	0
0.87028	0
0.88628	0
0.90228	0
0.91828	0
0.93528	0
0.95128	0
0.96728	0
0.98428	0
1.00028	0
1.01628	0
1.03228	0
1.04928	0
1.06528	0
1.08128	0
1.09728	0
1.11428	0
1.13028	0
1.14628	0
1.16328	0
1.17928	0
1.19528	0
1.21128	0
1.22828	0
1.24428	0
1.26028	0
1.27728	0
1.29328	0
1.30928	0
1.32528	0
1.34228	0
1.35828	0
1.37428	0
1.39028	0
1.40728	0
1.42328	0
1.43928	0
1.45628	0
1.47228	0
1.48828	0
1.50428	0
1.52128	0
1.53728	0
1.55328	0
1.56928	0
1.58628	0
1.60228	0
1.61828	0
1.63528	0
1.65128	0
1.66728	0
1.68328	0
1.70028	0
1.71628	0
1.73228	0
1.74928	0
1.76528	0
1.78128	0
1.79728	0
1.81428	0
1.83028	0
1.84628	0
1.86228	0
1.87928	0
1.89528	0
1.91128	0
1.92828	0
1.94428	0
1.96028	0
1.97628	0
1.99328	0
2.00928	0
2.02528	0
2.04128	0
2.05828	0
2.07428	0
2.09028	0
2.10728	0
2.12328	0
2.13928	0
2.15528	0
2.17228	0
2.18828	0
2.20428	0
2.22028	0
2.23728	1e-08
2.25328	2e-08
2.26928	6e-08
2.28628	1.9e-07
2.30228	5.8e-07
2.31828	1.65e-06
2.33428	4.46e-06
2.35128	1.145e-05
2.36728	2.796e-05
2.38328	6.488e-05
2.40028	0.0001432
2.41628	0.0003007
2.43228	0.0006008
2.44828	0.00114
2.46528	0.00207
2.48128	0.00358
2.49728	0.0059
2.51328	0.00927
2.53028	0.01392
2.54628	0.02
2.56228	0.02751
2.57928	0.03632
2.59528	0.04614
2.61128	0.05656
2.62728	0.06721
2.64428	0.07783
2.66028	0.08837
2.67628	0.099
2.69228	0.11
2.70928	0.1217
2.72528	0.1339
2.74128	0.1462
2.75828	0.1578
2.77428	0.1674
2.79028	0.174
2.80628	0.1767
2.82328	0.1758
2.83928	0.1722
2.85528	0.1677
2.87228	0.1643
2.88828	0.1639
2.90428	0.1681
2.92028	0.1775
2.93728	0.1916
2.95328	0.2093
2.96928	0.2288
2.98528	0.2481
3.00228	0.2651
3.01828	0.2786
3.03428	0.2878
3.05128	0.2931
3.06728	0.2951
3.08328	0.2953
3.09928	0.2952
3.11628	0.2958
3.13228	0.2977
3.14828	0.3011
3.16428	0.3052
3.18128	0.3091
3.19728	0.3116
3.21328	0.3119
3.23028	0.3094
3.24628	0.3042
3.26228	0.2968
3.27828	0.2879
3.29528	0.2783
3.31128	0.2684
3.32728	0.2586
3.34428	0.2487
3.36028	0.2388
3.37628	0.2292
3.39228	0.2203
3.40928	0.213
3.42528	0.2083
3.44128	0.2072
3.45728	0.2104
3.47428	0.2176
3.49028	0.2281
3.50628	0.2401
3.52328	0.2514
3.53928	0.2593
3.55528	0.2617
3.57128	0.2568
3.58828	0.244
3.60428	0.224
3.62028	0.1982
3.63628	0.1692
3.65328	0.1398
3.66928	0.1127
3.68528	0.08988
3.70228	0.07288
3.71828	0.0622
3.73428	0.05766
3.75028	0.0585
3.76728	0.06367
3.78328	0.07202
3.79928	0.08252
3.81628	0.09438
3.83228	0.1071
3.84828	0.1205
3.86428	0.1346
3.88128	0.1493
3.89728	0.1648
3.91328	0.1809
3.92928	0.1973
3.94628	0.2136
3.96228	0.229
3.97828	0.2431
3.99528	0.2551
4.01128	0.2644
4.02728	0.2707
4.04328	0.2733
4.06028	0.272
4.07628	0.2668
4.09228	0.2578
4.10828	0.2457
4.12528	0.2311
4.14128	0.2151
4.15728	0.1987
4.17428	0.183
4.19028	0.1688
4.20628	0.1568
4.22228	0.1474
4.23928	0.1408
4.25528	0.1368
4.27128	0.1352
4.28828	0.1354
4.30428	0.137
4.32028	0.1393
4.33628	0.1417
4.35328	0.144
4.36928	0.146
4.38528	0.1479
4.40128	0.1501
4.41828	0.1531
4.43428	0.1577
4.45028	0.1642
4.46728	0.173
4.48328	0.1839
4.49928	0.1962
4.51528	0.209
4.53228	0.2212
4.54828	0.2316
4.56428	0.2394
4.58028	0.2441
4.59728	0.2453
4.61328	0.2435
4.62928	0.239
4.64628	0.2326
4.66228	0.2247
4.67828	0.2161
4.69428	0.207
4.71128	0.1979
4.72728	0.1889
4.74328	0.1805
4.76028	0.1728
4.77628	0.1661
4.79228	0.1609
4.80828	0.1572
4.82528	0.1554
4.84128	0.1557
4.85728	0.1583
4.87328	0.1632
4.89028	0.1701
4.90628	0.1786
4.92228	0.1878
4.93928	0.1968
4.95528	0.2045
4.97128	0.21
4.98728	0.2125
5.00428	0.2118

## Sheet: Figure 5b
	280 K
E-EF (eV)	DOS (States/eV)
-5.02016	25.68
-4.98416	26.94
-4.94916	28.2
-4.91416	29.28
-4.87916	30.06
-4.84416	30.5
-4.80916	30.6
-4.77416	30.45
-4.73916	30.18
-4.70416	29.94
-4.66916	29.83
-4.63316	29.93
-4.59816	30.23
-4.56316	30.65
-4.52816	31.05
-4.49316	31.22
-4.45816	30.94
-4.42316	30.05
-4.38816	28.44
-4.35316	26.17
-4.31816	23.38
-4.28316	20.36
-4.24716	17.42
-4.21216	14.89
-4.17716	13.03
-4.14216	11.99
-4.10716	11.81
-4.07216	12.4
-4.03716	13.61
-4.00216	15.27
-3.96716	17.22
-3.93216	19.35
-3.89616	21.59
-3.86116	23.9
-3.82616	26.22
-3.79116	28.52
-3.75616	30.68
-3.72116	32.63
-3.68616	34.28
-3.65116	35.57
-3.61616	36.51
-3.58116	37.13
-3.54516	37.53
-3.51016	37.78
-3.47516	37.91
-3.44016	37.94
-3.40516	37.8
-3.37016	37.41
-3.33516	36.7
-3.30016	35.62
-3.26516	34.21
-3.23016	32.57
-3.19516	30.89
-3.15916	29.38
-3.12416	28.25
-3.08916	27.67
-3.05416	27.72
-3.01916	28.38
-2.98416	29.52
-2.94916	30.91
-2.91416	32.34
-2.87916	33.6
-2.84416	34.61
-2.80816	35.37
-2.77316	35.98
-2.73816	36.59
-2.70316	37.35
-2.66816	38.3
-2.63316	39.39
-2.59816	40.47
-2.56316	41.31
-2.52816	41.67
-2.49316	41.42
-2.45716	40.52
-2.42216	39.15
-2.38716	37.55
-2.35216	36.05
-2.31716	34.91
-2.28216	34.3
-2.24716	34.29
-2.21216	34.81
-2.17716	35.77
-2.14216	37.03
-2.10716	38.49
-2.07116	40.05
-2.03616	41.65
-2.00116	43.22
-1.96616	44.74
-1.93116	46.19
-1.89616	47.59
-1.86116	48.9
-1.82616	50.08
-1.79116	51.04
-1.75616	51.64
-1.72016	51.74
-1.68516	51.2
-1.65016	49.96
-1.61516	48.03
-1.58016	45.53
-1.54516	42.65
-1.51016	39.64
-1.47516	36.71
-1.44016	33.98
-1.40516	31.5
-1.36916	29.18
-1.33416	26.87
-1.29916	24.43
-1.26416	21.77
-1.22916	18.92
-1.19416	16.04
-1.15916	13.35
-1.12416	11.11
-1.08916	9.528
-1.05416	8.71
-1.01916	8.635
-0.98316	9.144
-0.94816	9.97
-0.91316	10.8
-0.87816	11.33
-0.84316	11.35
-0.80816	10.78
-0.77316	9.672
-0.73816	8.178
-0.70316	6.512
-0.66816	4.882
-0.63216	3.445
-0.59716	2.289
-0.56216	1.435
-0.52716	0.8576
-0.49216	0.508
-0.45716	0.3417
-0.42216	0.3342
-0.38716	0.4939
-0.35216	0.8664
-0.31716	1.533
-0.28116	2.598
-0.24616	4.166
-0.21116	6.301
-0.17616	8.986
-0.14116	12.08
-0.10616	15.31
-0.07116	18.29
-0.03616	20.61
-0.00116	21.89
0.03384	21.92
0.06884	20.69
0.10484	18.42
0.13984	15.46
0.17484	12.24
0.20984	9.132
0.24484	6.424
0.27984	4.261
0.31484	2.664
0.34984	1.571
0.38484	0.8726
0.41984	0.457
0.45584	0.2256
0.49084	0.105
0.52584	0.04601
0.56084	0.01901
0.59584	0.0074
0.63084	0.00271
0.66584	0.0009373
0.70084	0.000305
0.73584	9.35e-05
0.77084	2.699e-05
0.80684	7.34e-06
0.84184	1.88e-06
0.87684	4.5e-07
0.91184	1e-07
0.94684	2e-08
0.98184	0
1.01684	0
1.05184	0
1.08684	0
1.12184	0
1.15684	0
1.19284	0
1.22784	0
1.26284	0
1.29784	0
1.33284	0
1.36784	0
1.40284	0
1.43784	0
1.47284	1e-08
1.50784	5e-08
1.54384	2.2e-07
1.57884	9e-07
1.61384	3.58e-06
1.64884	1.331e-05
1.68384	4.664e-05
1.71884	0.0001538
1.75384	0.0004772
1.78884	0.00139
1.82384	0.00383
1.85884	0.00992
1.89484	0.02417
1.92984	0.05544
1.96484	0.1197
1.99984	0.2433
2.03484	0.4656
2.06984	0.8387
2.10484	1.423
2.13984	2.272
2.17484	3.416
2.20984	4.835
2.24484	6.445
2.28084	8.089
2.31584	9.562
2.35084	10.65
2.38584	11.18
2.42084	11.07
2.45584	10.38
2.49084	9.256
2.52584	7.945
2.56084	6.706
2.59584	5.769
2.63184	5.293
2.66684	5.345
2.70184	5.908
2.73684	6.898
2.77184	8.196
2.80684	9.666
2.84184	11.18
2.87684	12.64
2.91184	13.96
2.94684	15.1
2.98284	16.06
3.01784	16.87
3.05284	17.61
3.08784	18.39
3.12284	19.27
3.15784	20.3
3.19284	21.43
3.22784	22.54
3.26284	23.45
3.29784	23.99
3.33284	24.07
3.36884	23.66
3.40384	22.87
3.43884	21.86
3.47384	20.82
3.50884	19.89
3.54384	19.15
3.57884	18.6
3.61384	18.19
3.64884	17.85
3.68384	17.53
3.71984	17.24
3.75484	17.01
3.78984	16.94
3.82484	17.07
3.85984	17.44
3.89484	18.03
3.92984	18.78
3.96484	19.58
3.99984	20.31
4.03484	20.85
4.07084	21.06
4.10584	20.87
4.14084	20.2
4.17584	19.09
4.21084	17.62
4.24584	15.98
4.28084	14.41
4.31584	13.17
4.35084	12.48
4.38584	12.48
4.42084	13.15
4.45684	14.37
4.49184	15.9
4.52684	17.43
4.56184	18.7
4.59684	19.51
4.63184	19.79
4.66684	19.58
4.70184	19.03
4.73684	18.37
4.77184	17.81
4.80784	17.51
4.84284	17.52
4.87784	17.77
4.91284	18.09
4.94784	18.23
4.98284	17.96
5.01784	17.15

## Sheet: Figure 5c
	350 K
E-EF (eV)	DOS (States/eV)
-5.01718	28.18
-4.98118	27.92
-4.94618	27.55
-4.91118	27.27
-4.87518	27.22
-4.84018	27.43
-4.80518	27.78
-4.76918	28.07
-4.73418	28.09
-4.69918	27.71
-4.66318	26.93
-4.62818	25.88
-4.59218	24.77
-4.55718	23.82
-4.52218	23.2
-4.48618	22.96
-4.45118	23.06
-4.41618	23.37
-4.38018	23.71
-4.34518	23.93
-4.31018	23.92
-4.27418	23.62
-4.23918	23.1
-4.20418	22.43
-4.16818	21.75
-4.13318	21.18
-4.09818	20.75
-4.06218	20.46
-4.02718	20.22
-3.99218	19.99
-3.95618	19.76
-3.92118	19.63
-3.88618	19.78
-3.85018	20.39
-3.81518	21.54
-3.78018	23.21
-3.74418	25.23
-3.70918	27.37
-3.67418	29.43
-3.63818	31.3
-3.60318	32.93
-3.56718	34.3
-3.53218	35.37
-3.49718	36.08
-3.46118	36.36
-3.42618	36.16
-3.39118	35.57
-3.35518	34.7
-3.32018	33.71
-3.28518	32.74
-3.24918	31.83
-3.21418	30.99
-3.17918	30.2
-3.14318	29.48
-3.10818	28.89
-3.07318	28.52
-3.03718	28.43
-3.00218	28.6
-2.96718	28.97
-2.93118	29.49
-2.89618	30.08
-2.86118	30.74
-2.82518	31.48
-2.79018	32.34
-2.75518	33.33
-2.71918	34.41
-2.68418	35.53
-2.64918	36.67
-2.61318	37.78
-2.57818	38.85
-2.54218	39.87
-2.50718	40.82
-2.47218	41.67
-2.43618	42.38
-2.40118	42.96
-2.36618	43.41
-2.33018	43.84
-2.29518	44.36
-2.26018	45.08
-2.22418	46.1
-2.18918	47.39
-2.15418	48.86
-2.11818	50.33
-2.08318	51.62
-2.04818	52.59
-2.01218	53.21
-1.97718	53.52
-1.94218	53.59
-1.90618	53.5
-1.87118	53.25
-1.83618	52.75
-1.80018	51.89
-1.76518	50.53
-1.73018	48.64
-1.69418	46.31
-1.65918	43.74
-1.62318	41.19
-1.58818	38.87
-1.55318	36.89
-1.51718	35.2
-1.48218	33.67
-1.44718	32.16
-1.41118	30.58
-1.37618	28.95
-1.34118	27.35
-1.30518	25.86
-1.27018	24.54
-1.23518	23.38
-1.19918	22.35
-1.16418	21.42
-1.12918	20.61
-1.09318	19.94
-1.05818	19.42
-1.02318	19.02
-0.98718	18.64
-0.95218	18.18
-0.91718	17.52
-0.88118	16.6
-0.84618	15.44
-0.81118	14.11
-0.77518	12.77
-0.74018	11.58
-0.70518	10.69
-0.66918	10.16
-0.63418	9.961
-0.59818	9.934
-0.56318	9.884
-0.52818	9.626
-0.49218	9.056
-0.45718	8.168
-0.42218	7.039
-0.38618	5.805
-0.35118	4.644
-0.31618	3.789
-0.28018	3.547
-0.24518	4.274
-0.21018	6.3
-0.17418	9.786
-0.13918	14.58
-0.10418	20.13
-0.06818	25.52
-0.03318	29.71
0.00182	31.75
0.03782	31.15
0.07282	27.98
0.10782	22.88
0.14382	16.83
0.17882	10.87
0.21382	5.839
0.24982	2.164
0.28482	0
0.31982	0
0.35582	0
0.39082	0
0.42682	0
0.46182	0
0.49682	0
0.53282	0
0.56782	0
0.60282	0
0.63882	0
0.67382	0
0.70882	0
0.74482	0
0.77982	0
0.81482	0
0.85082	0
0.88582	0
0.92082	0
0.95682	0
0.99182	0
1.02682	0
1.06282	0
1.09782	0
1.13282	0
1.16882	0
1.20382	0
1.23882	0
1.27482	0
1.30982	0
1.34482	0
1.38082	0
1.41582	0
1.45182	0
1.48682	0
1.52182	0
1.55782	0
1.59282	0.1566
1.62782	0.9547
1.66382	2.16
1.69882	3.697
1.73382	5.364
1.76982	6.86
1.80482	7.871
1.83982	8.164
1.87582	7.669
1.91082	6.505
1.94582	4.936
1.98182	3.279
2.01682	1.809
2.05182	0.6908
2.08782	0
2.12282	0
2.15782	0
2.19382	0
2.22882	0
2.26382	0
2.29982	0
2.33482	0.1364
2.36982	0.641
2.40582	1.36
2.44082	2.298
2.47682	3.422
2.51182	4.649
2.54682	5.866
2.58282	6.943
2.61782	7.77
2.65282	8.29
2.68882	8.523
2.72382	8.575
2.75882	8.614
2.79482	8.835
2.82982	9.407
2.86482	10.43
2.90082	11.9
2.93582	13.73
2.97082	15.74
3.00682	17.75
3.04182	19.53
3.07682	20.93
3.11282	21.85
3.14782	22.27
3.18282	22.26
3.21882	21.99
3.25382	21.66
3.28882	21.46
3.32482	21.47
3.35982	21.66
3.39482	21.89
3.43082	21.96
3.46582	21.71
3.50182	21.09
3.53682	20.17
3.57182	19.08
3.60782	18
3.64282	17.05
3.67782	16.28
3.71382	15.74
3.74882	15.43
3.78382	15.39
3.81982	15.59
3.85482	15.99
3.88982	16.42
3.92582	16.66
3.96082	16.53
3.99582	15.89
4.03182	14.75
4.06682	13.24
4.10182	11.59
4.13782	10.1
4.17282	9.015
4.20782	8.559
4.24382	8.855
4.27882	9.923
4.31382	11.66
4.34982	13.87
4.38482	16.24
4.41982	18.45
4.45582	20.22
4.49082	21.32
4.52682	21.7
4.56182	21.39
4.59682	20.54
4.63282	19.37
4.66782	18.06
4.70282	16.81
4.73882	15.75
4.77382	15.03
4.80882	14.74
4.84482	14.96
4.87982	15.7
4.91482	16.88
4.95082	18.31
4.98582	19.72
5.02082	20.81

[truncated: 76 more sheets: Supplementary Fig. 1a, Supplementary Fig. 1d, Supplementary Fig. 1e, Supplementary Fig. 1f, Supplementary Fig. 2a, Supplementary Fig. 2b, Supplementary Fig. 2c, Supplementary Fig. 3a, Supplementary Fig. 3b, Supplementary Fig. 3c, Supplementary Fig. 4a, Supplementary Fig. 4f, Supplementary Fig. 5a, Supplementary Fig. 5b, Supplementary Fig. 5c, Supplementary Fig. 5d, Supplementary Fig. 5e, Supplementary Fig. 5f, Supplementary Fig. 5g, Supplementary Fig. 5h …]
